# Supplementary material for: Universal paramyxovirus vaccine design by stabilizing regions involved in structural transformation of the fusion protein
Source: Nat Commun. 2024 May 31;15:4629. doi: 10.1038/s41467-024-48059-w (PMC11143371; doi:10.1038/s41467-024-48059-w)
Supplement: Supplementary file 4 — Source Data [file 41467_2024_48059_MOESM4_ESM.xlsx]

## Sheet: Fig 1B
	Proline			Polar & Cavities			Disulfide			Backbone
RV3 F-GCN4										0.0016	0.0049	0.0029
G37P	0.0018	0.003
S41P	0.011	0.0208
T95P	0.0038	0.0058
A140P	7.52e-05	0.000691
K141P	7e-05	0.000476
N167P	0.018	0.0222
L168P	0.0079	0.0118
D216P	0.0038	0.0051
L221P	0.0011	0.0022
V328P	6.46e-05	0.000533
F335P	0.0206	0.0326
D343P	1.55e-05	0.000529
V347P	0.0045	0.0056
R400P	0.0015	0.0025
N418P	0.0013	0.0027
K431P	0.0046	0.0075
L435P	0.0025	0.0039
A436P	0.0052	0.0055
N447P	0.0014	0.0026
M38C+T291C							0.0046	0.0077	0.005
N43C+R281C							6.98e-05	0.000685	0.000163
D59C+V184C							0.0047	0.0149	0.008
G85C+L221C							0.0327	0.0342	0.0227
V92C+G116C							5.97e-05	0.000701	0.0002
I115C+F427C							8.07e-05	0.000692	0.000281
I118C+G381C							5.11e-05	0.000699	0.00025
A123C+Q127C							0.000661	0.0089	0.000587
A123C+F378C							4.18e-05	0.000757	0.000142
T124C+Q127C							6.54e-05	0.000714	0.000254
A126C+E223C							0.000364	0.00093	0.000349
D343C+S370C							3.31e-05	0.000801	0.000217
N349C+D455C							0.0143	0.000663	0.000194
P364C+I458C							5.41e-05	0.000716	0.000168
Q89M+Q222I				0.0226	0.0371
G113E				0.002	0.0042
E145A				0.0038	0.0048
E182I				7.07e-05	0.000734
G219R				0.0036	0.0051
Q222K				0.0013	0.009
D268Y				2.55e-05	0.000557
D268I				4.31e-05	0.000594
H315N				4.73e-05	0.000759
N349M				0.000543	0.00096
R365I				0.0021	0.0034
T367L				0.0073	0.0107
T369I				0.0017	0.004
N428K				0.003	0.0042
E459M				0.0012	0.0026
E459H				0.0016	0.0031
N461G				0.0028	0.0033
K462M				0.0024	0.0041
K464I				0.0011	0.0023
V449F				3.64e-05	0.000622
I456L				0.0025	0.0041

## Sheet: Fig 1C
		Mut1			Mut2			Combined
S41P N167P		0.0217	0.0253	0.0292	0.0387	0.0428	0.0435	0.1398	0.1415	0.1774
S41P L168P		0.0217	0.0253	0.0292	0.0196	0.0242	0.0206	0.1583	0.1096	0.1433
S41P F335P		0.0217	0.0253	0.0292	0.0491	0.0475	0.0538	0.0933	0.0936	0.1097
S41P G85C+L221C		0.0217	0.0253	0.0292	0.0418	0.0472	0.0529	0.0638	0.0748	0.0946
S41P Q89M+Q222I		0.0217	0.0253	0.0292	0.0489	0.0549	0.0633	0.052	0.0666	0.0694
L168P N167P		0.0196	0.0242	0.0206	0.0387	0.0428	0.0435	0.0864	0.0879	0.0897
L168P F335P		0.0196	0.0242	0.0206	0.0491	0.0475	0.0538	0.2143	0.1599	0.1304
L168P G85C+L221C		0.0196	0.0242	0.0206	0.0418	0.0472	0.0529	0.0646	0.0809	0.0623
L168P Q89M+Q222I		0.0196	0.0242	0.0206	0.0489	0.0549	0.0633	0.3161	0.2625	0.2299
N167P G85C+L221C		0.0387	0.0428	0.0435	0.0418	0.0472	0.0529	0.0798	0.1081	0.1129
N167P F335P		0.0387	0.0428	0.0435	0.0491	0.0475	0.0538	0.2251	0.2178	0.2226
N167P Q89M+Q222I		0.0387	0.0428	0.0435	0.0489	0.0549	0.0633	0.2316	0.1851	0.1716
F335P G85C+L221C		0.0491	0.0475	0.0538	0.0418	0.0472	0.0529	0.1079	0.093	0.0867
F335P Q89M+Q222I		0.0491	0.0475	0.0538	0.0489	0.0549	0.0633	0.0711	0.0868	0.0659
Q89M+Q222I G85C+L221C		0.0489	0.0549	0.0633	0.0418	0.0472	0.0529	0.0126	0.0248	0.0222

## Sheet: Fig 2C
Time (min)	Q89M+Q222I+L168P (n=1)	Q89M+Q222I+L168P (n=2)	+S470V	+S477V	+S470V+S477V
2.00163	-0.41902	-0.41748	-0.44226	-0.46519	-0.4225
2.0033	-0.41864	-0.4181	-0.44199	-0.46629	-0.42381
2.00497	-0.41902	-0.41868	-0.44205	-0.46708	-0.42546
2.00663	-0.42021	-0.41945	-0.44257	-0.46758	-0.42686
2.0083	-0.42182	-0.42064	-0.44362	-0.46822	-0.42775
2.00997	-0.42336	-0.42209	-0.4451	-0.46928	-0.42827
2.01163	-0.42454	-0.42325	-0.44688	-0.47072	-0.42868
2.0133	-0.42539	-0.42366	-0.44891	-0.47244	-0.42908
2.01497	-0.42626	-0.4234	-0.45101	-0.47423	-0.42951
2.01663	-0.42742	-0.42302	-0.45279	-0.47573	-0.4301
2.0183	-0.42875	-0.42308	-0.45411	-0.4766	-0.43102
2.01997	-0.4298	-0.42361	-0.45519	-0.47678	-0.43229
2.02163	-0.43026	-0.42424	-0.45631	-0.4765	-0.43375
2.0233	-0.43007	-0.4247	-0.45749	-0.4761	-0.43494
2.02497	-0.42945	-0.42497	-0.45864	-0.47592	-0.43553
2.02663	-0.42882	-0.42522	-0.45963	-0.47635	-0.43563
2.0283	-0.42869	-0.42575	-0.46041	-0.4776	-0.43567
2.02997	-0.42944	-0.42683	-0.46096	-0.47948	-0.43599
2.03163	-0.43108	-0.4283	-0.46121	-0.48147	-0.43667
2.0333	-0.43305	-0.42979	-0.46115	-0.48315	-0.43764
2.03497	-0.43471	-0.43109	-0.46098	-0.48449	-0.43884
2.03663	-0.43591	-0.43208	-0.46123	-0.48576	-0.4401
2.0383	-0.43701	-0.43251	-0.4621	-0.48718	-0.44108
2.03997	-0.43836	-0.43232	-0.46322	-0.48888	-0.44154
2.04163	-0.43993	-0.43192	-0.46409	-0.49086	-0.44155
2.0433	-0.44143	-0.43172	-0.46452	-0.49272	-0.44139
2.04497	-0.44238	-0.43184	-0.46457	-0.4937	-0.44142
2.04663	-0.44243	-0.43212	-0.46449	-0.49365	-0.44198
2.0483	-0.44176	-0.43249	-0.46463	-0.49325	-0.44319
2.04997	-0.44085	-0.43312	-0.46526	-0.49323	-0.44477
2.05163	-0.44014	-0.43416	-0.46643	-0.49382	-0.44627
2.0533	-0.43988	-0.43549	-0.46786	-0.49471	-0.44736
2.05497	-0.44013	-0.43668	-0.46894	-0.49543	-0.44794
2.05663	-0.44085	-0.43746	-0.46919	-0.49575	-0.44804
2.0583	-0.44199	-0.43789	-0.46885	-0.49597	-0.44777
2.05997	-0.44348	-0.43822	-0.46878	-0.49656	-0.44738
2.06163	-0.44509	-0.43862	-0.46974	-0.49778	-0.44726
2.0633	-0.44653	-0.4391	-0.47176	-0.49962	-0.44768
2.06497	-0.44763	-0.43956	-0.47421	-0.50195	-0.44868
2.06663	-0.44844	-0.43989	-0.47641	-0.50442	-0.45023
2.0683	-0.44923	-0.44008	-0.47797	-0.50655	-0.45218
2.06997	-0.45018	-0.44037	-0.47876	-0.50787	-0.45408
2.07163	-0.45123	-0.44099	-0.47896	-0.50827	-0.45542
2.0733	-0.45219	-0.44195	-0.47915	-0.50812	-0.45606
2.07497	-0.45295	-0.44287	-0.47983	-0.50795	-0.45617
2.07663	-0.45361	-0.4433	-0.48091	-0.5079	-0.45603
2.0783	-0.45442	-0.44304	-0.48177	-0.50782	-0.45589
2.07997	-0.45553	-0.44225	-0.48198	-0.50776	-0.45589
2.08163	-0.45672	-0.44134	-0.48182	-0.50812	-0.45621
2.0833	-0.45762	-0.44073	-0.48192	-0.50933	-0.45689
2.08497	-0.45814	-0.44051	-0.48273	-0.51145	-0.45776
2.08663	-0.4584	-0.44046	-0.48403	-0.514	-0.4585
2.0883	-0.4584	-0.44042	-0.48517	-0.51613	-0.45867
2.08997	-0.45808	-0.44049	-0.48566	-0.51739	-0.45812
2.09163	-0.45757	-0.44073	-0.48547	-0.51804	-0.45735
2.0933	-0.45731	-0.44102	-0.48486	-0.51863	-0.45712
2.09497	-0.45775	-0.44108	-0.48416	-0.51944	-0.45772
2.09663	-0.45904	-0.44095	-0.48359	-0.52035	-0.45892
2.0983	-0.46084	-0.4411	-0.48333	-0.52103	-0.46042
2.09997	-0.46258	-0.4419	-0.48356	-0.52114	-0.46206
2.10163	-0.46393	-0.44331	-0.48428	-0.52069	-0.46373
2.1033	-0.46499	-0.44492	-0.4853	-0.52016	-0.4651
2.10497	-0.4661	-0.44623	-0.48644	-0.51995	-0.46578
2.10663	-0.46753	-0.44701	-0.48765	-0.52006	-0.46562
2.1083	-0.46916	-0.44734	-0.48888	-0.52034	-0.46498
2.10997	-0.4706	-0.44724	-0.48992	-0.52078	-0.46454
2.11163	-0.47153	-0.44664	-0.49073	-0.52139	-0.46488
2.1133	-0.47181	-0.44568	-0.49151	-0.52221	-0.46601
2.11497	-0.47146	-0.44474	-0.49237	-0.52318	-0.46749
2.11663	-0.47061	-0.44434	-0.49325	-0.52408	-0.4689
2.1183	-0.46955	-0.44478	-0.49396	-0.52481	-0.47008
2.11997	-0.46868	-0.446	-0.49418	-0.52553	-0.47084
2.12163	-0.46848	-0.44744	-0.49388	-0.52648	-0.47112
2.1233	-0.46918	-0.44834	-0.49349	-0.52758	-0.47107
2.12497	-0.47051	-0.4484	-0.49344	-0.52857	-0.47086
2.12663	-0.4717	-0.44791	-0.49377	-0.5293	-0.47068
2.1283	-0.47197	-0.44736	-0.49418	-0.5297	-0.47074
2.12997	-0.47108	-0.44725	-0.49443	-0.52964	-0.47103
2.13163	-0.46956	-0.44793	-0.49455	-0.52904	-0.47124
2.1333	-0.4682	-0.44927	-0.49457	-0.5281	-0.47116
2.13497	-0.46758	-0.45059	-0.49449	-0.52729	-0.47094
2.13663	-0.4678	-0.45127	-0.49459	-0.5271	-0.47097
2.1383	-0.46862	-0.45119	-0.49527	-0.52775	-0.47148
2.13997	-0.46975	-0.45056	-0.49653	-0.52907	-0.47236
2.14163	-0.47097	-0.44969	-0.49795	-0.53065	-0.47325
2.1433	-0.47212	-0.44892	-0.49906	-0.53207	-0.4738
2.14497	-0.47314	-0.44869	-0.49946	-0.53309	-0.4739
2.14663	-0.47387	-0.44934	-0.4993	-0.53377	-0.47357
2.1483	-0.47405	-0.45058	-0.49915	-0.53431	-0.47281
2.14997	-0.47365	-0.45162	-0.49932	-0.53482	-0.47177
2.15163	-0.47304	-0.45202	-0.49954	-0.53512	-0.47076
2.1533	-0.47279	-0.45212	-0.49947	-0.53497	-0.47
2.15497	-0.47314	-0.45238	-0.49912	-0.53442	-0.46965
2.15663	-0.47401	-0.45289	-0.49866	-0.53377	-0.47003
2.1583	-0.47498	-0.45339	-0.49826	-0.53328	-0.4713
2.15997	-0.4756	-0.45361	-0.49796	-0.53311	-0.47304
2.16163	-0.47567	-0.45352	-0.49762	-0.53322	-0.47456
2.1633	-0.47545	-0.45333	-0.49727	-0.53338	-0.47538
2.16497	-0.47532	-0.45321	-0.49708	-0.5334	-0.47555
2.16663	-0.47531	-0.45323	-0.4972	-0.53337	-0.4755
2.1683	-0.47525	-0.45346	-0.4976	-0.53348	-0.47549
2.16997	-0.47499	-0.45385	-0.49831	-0.53379	-0.47543
2.17163	-0.47445	-0.45409	-0.49932	-0.53412	-0.47519
2.1733	-0.47382	-0.45384	-0.50047	-0.53428	-0.47484
2.17497	-0.47349	-0.45318	-0.50162	-0.53432	-0.47466
2.17663	-0.47389	-0.45238	-0.5026	-0.53443	-0.47486
2.1783	-0.47513	-0.45175	-0.50332	-0.53456	-0.47519
2.17997	-0.47687	-0.45144	-0.50385	-0.53466	-0.47516
2.18163	-0.47862	-0.45144	-0.50427	-0.53478	-0.47443
2.1833	-0.47993	-0.45173	-0.50459	-0.53497	-0.47335
2.18497	-0.48051	-0.4522	-0.5049	-0.53511	-0.47268
2.18663	-0.4804	-0.45265	-0.5054	-0.53487	-0.47307
2.1883	-0.48013	-0.45295	-0.50603	-0.53408	-0.47461
2.18997	-0.4802	-0.45312	-0.50623	-0.53302	-0.47687
2.19163	-0.4806	-0.4531	-0.50554	-0.53223	-0.47906
2.1933	-0.481	-0.45281	-0.50424	-0.53196	-0.48054
2.19497	-0.48116	-0.45249	-0.50315	-0.53212	-0.48116
2.19663	-0.48115	-0.4525	-0.50285	-0.53232	-0.48128
2.1983	-0.48101	-0.45296	-0.50327	-0.53225	-0.48134
2.19997	-0.48063	-0.45365	-0.50395	-0.53194	-0.48144
2.20163	-0.47988	-0.45418	-0.50444	-0.53172	-0.48162
2.2033	-0.47906	-0.45442	-0.5045	-0.53205	-0.48183
2.20497	-0.47859	-0.4546	-0.50416	-0.53312	-0.48191
2.20663	-0.47861	-0.45491	-0.50355	-0.53457	-0.48164
2.2083	-0.47883	-0.45521	-0.50277	-0.53566	-0.48099
2.20997	-0.47892	-0.4553	-0.50202	-0.53603	-0.48014
2.21163	-0.47885	-0.45507	-0.50163	-0.53587	-0.47945
2.2133	-0.47883	-0.45462	-0.50181	-0.53564	-0.47939
2.21497	-0.47907	-0.45416	-0.50243	-0.53557	-0.48016
2.21663	-0.47965	-0.45393	-0.50323	-0.53575	-0.4814
2.2183	-0.48044	-0.45402	-0.50398	-0.53621	-0.48257
2.21997	-0.48126	-0.45444	-0.50462	-0.53674	-0.48333
2.22163	-0.48184	-0.45508	-0.50523	-0.53693	-0.48349
2.2233	-0.48202	-0.45586	-0.50597	-0.53665	-0.48288
2.22497	-0.48197	-0.45693	-0.50682	-0.53638	-0.48153
2.22663	-0.48204	-0.45842	-0.50759	-0.53675	-0.47977
2.2283	-0.48241	-0.46002	-0.50808	-0.53794	-0.47818
2.22997	-0.48289	-0.46128	-0.50814	-0.53955	-0.47729
2.23163	-0.483	-0.46195	-0.50771	-0.54105	-0.47724
2.2333	-0.48248	-0.4619	-0.50695	-0.54198	-0.47771
2.23497	-0.48158	-0.46108	-0.50618	-0.5421	-0.47824
2.23663	-0.48082	-0.4596	-0.50576	-0.54153	-0.47862
2.2383	-0.48054	-0.45791	-0.50597	-0.54084	-0.47904
2.23997	-0.4807	-0.45655	-0.50688	-0.54058	-0.47969
2.24163	-0.48101	-0.45585	-0.5081	-0.54099	-0.48045
2.2433	-0.48109	-0.45585	-0.50892	-0.54196	-0.48105
2.24497	-0.48069	-0.45646	-0.50886	-0.54311	-0.48142
2.24663	-0.48002	-0.45744	-0.50809	-0.54408	-0.48171
2.2483	-0.47956	-0.45844	-0.50721	-0.54486	-0.48193
2.24997	-0.47964	-0.45919	-0.50671	-0.54568	-0.48183
2.25163	-0.48033	-0.45965	-0.50662	-0.54658	-0.48138
2.2533	-0.48157	-0.46002	-0.50665	-0.54744	-0.48092
2.25497	-0.48309	-0.46043	-0.50664	-0.54817	-0.48085
2.25663	-0.48429	-0.46075	-0.50658	-0.54867	-0.48115
2.2583	-0.48476	-0.46078	-0.50661	-0.54882	-0.48148
2.25997	-0.48454	-0.46046	-0.5068	-0.54874	-0.48173
2.26163	-0.48399	-0.46002	-0.50718	-0.54859	-0.48221
2.2633	-0.48339	-0.45976	-0.50775	-0.54838	-0.4833
2.26497	-0.483	-0.45968	-0.50843	-0.54791	-0.48496
2.26663	-0.48316	-0.45959	-0.50894	-0.54714	-0.48664
2.2683	-0.484	-0.45938	-0.50898	-0.54627	-0.48769
2.26997	-0.48535	-0.45909	-0.50865	-0.54562	-0.48791
2.27163	-0.48691	-0.4588	-0.50837	-0.54545	-0.48765
2.2733	-0.48842	-0.45866	-0.50845	-0.5459	-0.48746
2.27497	-0.48962	-0.45883	-0.50901	-0.54683	-0.48769
2.27663	-0.49022	-0.45927	-0.50995	-0.548	-0.48854
2.2783	-0.49018	-0.45975	-0.511	-0.54907	-0.49003
2.27997	-0.48971	-0.46016	-0.51185	-0.54977	-0.4918
2.28163	-0.48909	-0.4607	-0.51245	-0.55009	-0.49315
2.2833	-0.48846	-0.46162	-0.51298	-0.55028	-0.49363
2.28497	-0.48786	-0.46292	-0.51338	-0.55047	-0.49322
2.28663	-0.4876	-0.46412	-0.51345	-0.55058	-0.4922
2.2883	-0.48793	-0.46469	-0.51325	-0.55061	-0.49101
2.28997	-0.48858	-0.46453	-0.51293	-0.55082	-0.49029
2.29163	-0.48889	-0.46391	-0.51245	-0.55133	-0.49028
2.2933	-0.48857	-0.463	-0.51172	-0.55187	-0.49071
2.29497	-0.48793	-0.46191	-0.51105	-0.55214	-0.49123
2.29663	-0.48759	-0.46083	-0.51084	-0.55209	-0.49169
2.2983	-0.48804	-0.46002	-0.51126	-0.5519	-0.4922
2.29997	-0.48923	-0.45971	-0.5121	-0.55164	-0.49295
2.30163	-0.49077	-0.46002	-0.51308	-0.55114	-0.49386
2.3033	-0.49233	-0.46086	-0.51409	-0.55037	-0.49445
2.30497	-0.49361	-0.46195	-0.51512	-0.5497	-0.49452
2.30663	-0.49431	-0.46287	-0.51586	-0.54971	-0.49438
2.3083	-0.49426	-0.46339	-0.51588	-0.55052	-0.49439
2.30997	-0.49363	-0.46358	-0.51513	-0.55166	-0.4945
2.31163	-0.49274	-0.4636	-0.5141	-0.55237	-0.49455
2.3133	-0.49195	-0.46344	-0.51356	-0.55221	-0.49452
2.31497	-0.49155	-0.46318	-0.51387	-0.55135	-0.49457
2.31663	-0.49162	-0.46306	-0.51468	-0.55031	-0.49483
2.3183	-0.49227	-0.46315	-0.51548	-0.54966	-0.49531
2.31997	-0.49356	-0.46334	-0.51623	-0.54983	-0.49573
2.32163	-0.49525	-0.46339	-0.51704	-0.5509	-0.4958
2.3233	-0.4968	-0.46311	-0.51775	-0.55263	-0.49557
2.32497	-0.49795	-0.46254	-0.5181	-0.55473	-0.49529
2.32663	-0.49864	-0.46195	-0.51812	-0.55676	-0.49517
2.3283	-0.49882	-0.4616	-0.51816	-0.55808	-0.49519
2.32997	-0.49845	-0.4617	-0.5186	-0.55833	-0.49514
2.33163	-0.49775	-0.46228	-0.51939	-0.55783	-0.49489
2.3333	-0.49696	-0.46315	-0.52014	-0.55715	-0.49459
2.33497	-0.49607	-0.46411	-0.52051	-0.55671	-0.49451
2.33663	-0.49494	-0.46503	-0.52031	-0.55675	-0.49475
2.3383	-0.49371	-0.46558	-0.51959	-0.55739	-0.49531
2.33997	-0.49279	-0.46528	-0.51871	-0.55848	-0.49611
2.34163	-0.49252	-0.46405	-0.51805	-0.55954	-0.49684
2.3433	-0.4929	-0.46261	-0.51781	-0.56019	-0.49723
2.34497	-0.49368	-0.46177	-0.51788	-0.56027	-0.49731
2.34663	-0.49462	-0.46197	-0.51807	-0.55974	-0.49727
2.3483	-0.49556	-0.46306	-0.51817	-0.55883	-0.49721
2.34997	-0.49636	-0.46439	-0.51811	-0.5579	-0.49716
2.35163	-0.49688	-0.46531	-0.51804	-0.55732	-0.49712
2.3533	-0.49725	-0.46559	-0.51806	-0.55719	-0.49704
2.35497	-0.4977	-0.4654	-0.5181	-0.5575	-0.49697
2.35663	-0.4983	-0.46498	-0.51812	-0.55824	-0.4971
2.3583	-0.4989	-0.46467	-0.51827	-0.55953	-0.49748
2.35997	-0.49933	-0.46456	-0.51868	-0.56141	-0.49795
2.36163	-0.49958	-0.46441	-0.51933	-0.56349	-0.49839
2.3633	-0.4999	-0.46407	-0.52006	-0.56516	-0.49877
2.36497	-0.50056	-0.46365	-0.52073	-0.566	-0.49915
2.36663	-0.50136	-0.46331	-0.52134	-0.56603	-0.49977
2.3683	-0.50183	-0.46311	-0.52188	-0.56555	-0.50078
2.36997	-0.50176	-0.46307	-0.52241	-0.56498	-0.50185
2.37163	-0.5014	-0.46311	-0.52317	-0.56452	-0.50233
2.3733	-0.50105	-0.46328	-0.52427	-0.56409	-0.50177
2.37497	-0.50084	-0.46376	-0.52542	-0.56361	-0.50039
2.37663	-0.50083	-0.4646	-0.52624	-0.56326	-0.49879
2.3783	-0.50115	-0.46567	-0.52667	-0.56342	-0.49736
2.37997	-0.50184	-0.46668	-0.52714	-0.56415	-0.49621
2.38163	-0.50285	-0.46743	-0.528	-0.56499	-0.4956
2.3833	-0.50404	-0.46773	-0.52907	-0.56536	-0.49586
2.38497	-0.50522	-0.46755	-0.52972	-0.56501	-0.49697
2.38663	-0.50612	-0.46701	-0.52951	-0.56416	-0.49851
2.3883	-0.50654	-0.46633	-0.5284	-0.56327	-0.49989
2.38997	-0.50647	-0.46591	-0.52691	-0.56279	-0.50077
2.39163	-0.50623	-0.46608	-0.52583	-0.56302	-0.50114
2.3933	-0.50611	-0.46671	-0.52572	-0.56394	-0.50121
2.39497	-0.50609	-0.46742	-0.52645	-0.56532	-0.50132
2.39663	-0.50597	-0.46811	-0.52765	-0.56692	-0.50186
2.3983	-0.5056	-0.46904	-0.52909	-0.5686	-0.50291
2.39997	-0.50483	-0.47033	-0.53057	-0.5701	-0.50414
2.40163	-0.50363	-0.47172	-0.53175	-0.57104	-0.50512
2.4033	-0.50223	-0.47278	-0.53235	-0.57122	-0.50566
2.40497	-0.50104	-0.47324	-0.53229	-0.57066	-0.50598
2.40663	-0.50047	-0.47302	-0.53162	-0.56951	-0.50623
2.4083	-0.50063	-0.4723	-0.53052	-0.56801	-0.50624
2.40997	-0.50132	-0.47146	-0.52951	-0.56649	-0.50589
2.41163	-0.50223	-0.47073	-0.52918	-0.56527	-0.50529
2.4133	-0.50333	-0.46996	-0.52965	-0.56468	-0.50474
2.41497	-0.50478	-0.46897	-0.53042	-0.56496	-0.50427
2.41663	-0.50649	-0.46793	-0.53087	-0.56603	-0.50379
2.4183	-0.50807	-0.46731	-0.5308	-0.56746	-0.50345
2.41997	-0.50914	-0.46725	-0.53045	-0.56882	-0.5035
2.42163	-0.50954	-0.46758	-0.5304	-0.56997	-0.50391
2.4233	-0.50936	-0.46803	-0.53102	-0.57088	-0.5045
2.42497	-0.50887	-0.46815	-0.53209	-0.57147	-0.50517
2.42663	-0.50832	-0.4676	-0.53289	-0.57177	-0.50585
2.4283	-0.50776	-0.46667	-0.53281	-0.57185	-0.5065
2.42997	-0.50718	-0.46625	-0.53177	-0.57163	-0.50722
2.43163	-0.50685	-0.46709	-0.53037	-0.57105	-0.50801
2.4333	-0.5072	-0.46905	-0.52931	-0.57029	-0.50877
2.43497	-0.50804	-0.47125	-0.52897	-0.56958	-0.50931
2.43663	-0.5085	-0.47281	-0.52922	-0.56902	-0.50937
2.4383	-0.50788	-0.47343	-0.5297	-0.56866	-0.50882
2.43997	-0.50646	-0.47337	-0.53014	-0.56857	-0.50778
2.44163	-0.50524	-0.47303	-0.53048	-0.56879	-0.50655
2.4433	-0.50501	-0.47256	-0.53081	-0.56936	-0.50557
2.44497	-0.50582	-0.47199	-0.53122	-0.57022	-0.50523
2.44663	-0.5073	-0.47165	-0.53162	-0.57123	-0.50562
2.4483	-0.50903	-0.47206	-0.53186	-0.57217	-0.50635
2.44997	-0.51069	-0.47333	-0.53188	-0.573	-0.50694
2.45163	-0.51211	-0.47503	-0.53173	-0.5739	-0.50735
2.4533	-0.51319	-0.47644	-0.53159	-0.57496	-0.50787
2.45497	-0.51369	-0.47698	-0.53167	-0.57605	-0.50867
2.45663	-0.51331	-0.47654	-0.53208	-0.57705	-0.50953
2.4583	-0.51211	-0.47556	-0.5327	-0.57783	-0.51005
2.45997	-0.51065	-0.47466	-0.53339	-0.57823	-0.51003
2.46163	-0.50975	-0.47426	-0.53401	-0.57825	-0.50967
2.4633	-0.50971	-0.47431	-0.53454	-0.57808	-0.50948
2.46497	-0.51011	-0.47449	-0.53494	-0.57779	-0.50996
2.46663	-0.51026	-0.47462	-0.53512	-0.57748	-0.51119
2.4683	-0.50978	-0.47474	-0.53494	-0.57731	-0.51292
2.46997	-0.50892	-0.47508	-0.53446	-0.57736	-0.51476
2.47163	-0.50819	-0.47587	-0.53398	-0.57775	-0.51618
2.4733	-0.50783	-0.47716	-0.53396	-0.57867	-0.51662
2.47497	-0.5079	-0.4787	-0.53469	-0.58022	-0.51596
2.47663	-0.50854	-0.48006	-0.53604	-0.58215	-0.51455
2.4783	-0.50961	-0.48085	-0.53767	-0.5839	-0.51292
2.47997	-0.5108	-0.48102	-0.53913	-0.58495	-0.51142
2.48163	-0.51199	-0.4809	-0.54	-0.58512	-0.51027
2.4833	-0.51321	-0.48092	-0.53995	-0.58455	-0.50975
2.48497	-0.51439	-0.48127	-0.5391	-0.58376	-0.51013
2.48663	-0.51527	-0.48176	-0.53783	-0.58316	-0.51151
2.4883	-0.51552	-0.48211	-0.53668	-0.5828	-0.51365
2.48997	-0.51506	-0.48205	-0.53613	-0.58257	-0.51588
2.49163	-0.51423	-0.48142	-0.53638	-0.58244	-0.51738
2.4933	-0.51351	-0.48039	-0.53716	-0.58245	-0.51776
2.49497	-0.51325	-0.47952	-0.53796	-0.58258	-0.51711
2.49663	-0.51344	-0.47933	-0.53836	-0.58277	-0.51576
2.4983	-0.51382	-0.47967	-0.53838	-0.58318	-0.51421
2.49997	-0.51423	-0.48001	-0.53832	-0.58394	-0.51305
2.50163	-0.51475	-0.48004	-0.53843	-0.58504	-0.51271
2.5033	-0.51571	-0.47991	-0.53883	-0.58638	-0.51322
2.50497	-0.51728	-0.47999	-0.53961	-0.58768	-0.51428
2.50663	-0.519	-0.48038	-0.54084	-0.58846	-0.5155
2.5083	-0.52018	-0.48067	-0.54244	-0.58851	-0.51661
2.50997	-0.52059	-0.48065	-0.54403	-0.58818	-0.51752
2.51163	-0.52049	-0.48063	-0.54522	-0.58779	-0.51831
2.5133	-0.52016	-0.48103	-0.5459	-0.58731	-0.51887
2.51497	-0.51974	-0.48172	-0.54609	-0.58671	-0.51882
2.51663	-0.51942	-0.48228	-0.54581	-0.58607	-0.51809
2.5183	-0.5192	-0.48247	-0.54532	-0.58544	-0.51723
2.51997	-0.51904	-0.48228	-0.54506	-0.58488	-0.51695
2.52163	-0.51899	-0.48191	-0.54528	-0.58454	-0.51747
2.5233	-0.51911	-0.48163	-0.54574	-0.58452	-0.51847
2.52497	-0.51931	-0.48164	-0.54592	-0.58488	-0.51948
2.52663	-0.51956	-0.48196	-0.5454	-0.58553	-0.52017
2.5283	-0.51992	-0.48254	-0.54428	-0.58615	-0.5205
2.52997	-0.5205	-0.48332	-0.54308	-0.58636	-0.52081
2.53163	-0.52114	-0.48402	-0.54239	-0.58611	-0.52162
2.5333	-0.5214	-0.48414	-0.54247	-0.58575	-0.52308
2.53497	-0.52115	-0.48352	-0.54318	-0.58569	-0.52465
2.53663	-0.52085	-0.48247	-0.54429	-0.58622	-0.52555
2.5383	-0.52083	-0.48147	-0.54564	-0.58743	-0.52524
2.53997	-0.52088	-0.48079	-0.54695	-0.58905	-0.5238
2.54163	-0.52068	-0.48056	-0.54782	-0.59055	-0.522
2.5433	-0.52027	-0.48076	-0.54799	-0.59139	-0.52079
2.54497	-0.51985	-0.48126	-0.54753	-0.59125	-0.52061
2.54663	-0.51974	-0.48189	-0.54693	-0.59023	-0.52135
2.5483	-0.52014	-0.48254	-0.54654	-0.58869	-0.52263
2.54997	-0.52096	-0.48317	-0.54644	-0.58717	-0.524
2.55163	-0.52189	-0.48376	-0.54646	-0.58629	-0.52484
2.5533	-0.52245	-0.4842	-0.54646	-0.58634	-0.52479
2.55497	-0.52222	-0.4845	-0.54649	-0.587	-0.52404
2.55663	-0.52117	-0.48477	-0.5467	-0.58764	-0.52313
2.5583	-0.51985	-0.48507	-0.54723	-0.58799	-0.5226
2.55997	-0.519	-0.48535	-0.54815	-0.58828	-0.52284
2.56163	-0.51902	-0.4855	-0.54937	-0.58875	-0.52389
2.5633	-0.51976	-0.48542	-0.55061	-0.58937	-0.52538
2.56497	-0.52087	-0.48543	-0.55153	-0.58986	-0.52683
2.56663	-0.52206	-0.48595	-0.55188	-0.58993	-0.52797
2.5683	-0.52315	-0.48696	-0.55187	-0.5896	-0.52874
2.56997	-0.52397	-0.48796	-0.55197	-0.58926	-0.52908
2.57163	-0.52446	-0.48849	-0.55245	-0.58923	-0.52899
2.5733	-0.52469	-0.48849	-0.55316	-0.58956	-0.5286
2.57497	-0.52464	-0.48815	-0.5539	-0.5902	-0.52821
2.57663	-0.52412	-0.48766	-0.5545	-0.59105	-0.5281
2.5783	-0.52329	-0.48718	-0.55467	-0.59178	-0.52827
2.57997	-0.52281	-0.48691	-0.55417	-0.592	-0.52847
2.58163	-0.5232	-0.48701	-0.55315	-0.59173	-0.5284
2.5833	-0.5244	-0.48738	-0.55205	-0.59141	-0.52819
2.58497	-0.52582	-0.48786	-0.55126	-0.59129	-0.52816
2.58663	-0.52669	-0.48843	-0.55097	-0.59131	-0.52839
2.5883	-0.52656	-0.48921	-0.551	-0.59131	-0.52846
2.58997	-0.52564	-0.49006	-0.55103	-0.59131	-0.52806
2.59163	-0.52469	-0.49073	-0.55088	-0.59153	-0.52731
2.5933	-0.5243	-0.49125	-0.55072	-0.592	-0.52666
2.59497	-0.52441	-0.49193	-0.55089	-0.5924	-0.52651
2.59663	-0.52474	-0.49284	-0.55153	-0.59252	-0.52702
2.5983	-0.52508	-0.49358	-0.55248	-0.59256	-0.5281
2.59997	-0.52526	-0.4938	-0.5534	-0.59286	-0.52944
2.60163	-0.52518	-0.49357	-0.55399	-0.59341	-0.53072
2.6033	-0.52504	-0.49307	-0.5541	-0.59393	-0.53175
2.60497	-0.52521	-0.49229	-0.55369	-0.59406	-0.53259
2.60663	-0.52584	-0.49141	-0.55281	-0.59362	-0.53349
2.6083	-0.52669	-0.49064	-0.55164	-0.59277	-0.53457
2.60997	-0.52742	-0.49012	-0.55052	-0.59198	-0.53562
2.61163	-0.52789	-0.48989	-0.54978	-0.59168	-0.5362
2.6133	-0.52806	-0.48996	-0.54933	-0.59193	-0.53607
2.61497	-0.528	-0.49028	-0.54889	-0.59241	-0.53534
2.61663	-0.52799	-0.49092	-0.54842	-0.59269	-0.53439
2.6183	-0.52798	-0.49193	-0.54829	-0.59243	-0.53351
2.61997	-0.52767	-0.4931	-0.5489	-0.59167	-0.53282
2.62163	-0.52702	-0.49403	-0.55031	-0.59085	-0.53226
2.6233	-0.5263	-0.49433	-0.55221	-0.59031	-0.53175
2.62497	-0.52583	-0.49388	-0.55408	-0.59014	-0.53125
2.62663	-0.52562	-0.49284	-0.55529	-0.59035	-0.53069
2.6283	-0.52553	-0.49161	-0.55558	-0.59094	-0.53003
2.62997	-0.52541	-0.4907	-0.55536	-0.59181	-0.52954
2.63163	-0.52528	-0.49037	-0.5552	-0.59284	-0.52964
2.6333	-0.52504	-0.4905	-0.55513	-0.59403	-0.53045
2.63497	-0.52458	-0.49086	-0.55496	-0.59539	-0.53159
2.63663	-0.52399	-0.49131	-0.55477	-0.59673	-0.53252
2.6383	-0.52342	-0.49181	-0.55467	-0.5977	-0.53302
2.63997	-0.52298	-0.49248	-0.55459	-0.59805	-0.53327
2.64163	-0.52278	-0.49348	-0.55438	-0.59774	-0.53333
2.6433	-0.52299	-0.49483	-0.5541	-0.59706	-0.53328
2.64497	-0.52365	-0.49629	-0.55414	-0.59669	-0.53336
2.64663	-0.52468	-0.49729	-0.55461	-0.59714	-0.53387
2.6483	-0.52598	-0.4974	-0.55516	-0.59823	-0.53486
2.64997	-0.52732	-0.49671	-0.55532	-0.59928	-0.53613
2.65163	-0.52854	-0.49569	-0.55505	-0.5996	-0.53726
2.6533	-0.52956	-0.49471	-0.55469	-0.59906	-0.53797
2.65497	-0.5302	-0.49401	-0.55461	-0.5982	-0.53811
2.65663	-0.53025	-0.49382	-0.55475	-0.59775	-0.53771
2.6583	-0.5297	-0.49413	-0.55476	-0.59805	-0.53706
2.65997	-0.52873	-0.4948	-0.5545	-0.59889	-0.53646
2.66163	-0.52752	-0.49562	-0.55415	-0.59966	-0.53605
2.6633	-0.5263	-0.49633	-0.55401	-0.5997	-0.53587
2.66497	-0.52534	-0.49673	-0.55424	-0.5987	-0.53584
2.66663	-0.52477	-0.49679	-0.55478	-0.59699	-0.53573
2.6683	-0.52461	-0.49643	-0.55547	-0.59528	-0.53541
2.66997	-0.52464	-0.49539	-0.5562	-0.59422	-0.53482
2.67163	-0.52453	-0.49369	-0.55688	-0.59398	-0.53396
2.6733	-0.5242	-0.49185	-0.55735	-0.59425	-0.53297
2.67497	-0.524	-0.49043	-0.5575	-0.59463	-0.5321
2.67663	-0.52438	-0.48973	-0.5574	-0.59505	-0.53162
2.6783	-0.52549	-0.48967	-0.55719	-0.5956	-0.53174
2.67997	-0.52678	-0.48997	-0.55693	-0.59631	-0.53237
2.68163	-0.52742	-0.49029	-0.55668	-0.59691	-0.53322
2.6833	-0.52709	-0.49033	-0.55648	-0.59709	-0.53403
2.68497	-0.5261	-0.49009	-0.55604	-0.59689	-0.53458
2.68663	-0.52491	-0.49002	-0.55496	-0.59664	-0.53483
2.6883	-0.52374	-0.49059	-0.55327	-0.59661	-0.53488
2.68997	-0.52249	-0.49169	-0.55163	-0.5968	-0.53473
2.69163	-0.52114	-0.49268	-0.55079	-0.59693	-0.53429
2.6933	-0.51997	-0.49302	-0.55094	-0.59682	-0.53376
2.69497	-0.51944	-0.49263	-0.55169	-0.59671	-0.53368
2.69663	-0.51978	-0.49178	-0.55268	-0.59699	-0.53462
2.6983	-0.52076	-0.49084	-0.55364	-0.59777	-0.53652
2.69997	-0.52183	-0.49012	-0.55425	-0.59894	-0.53857
2.70163	-0.52255	-0.48981	-0.55417	-0.60019	-0.53987
2.7033	-0.52284	-0.48991	-0.55326	-0.6011	-0.53997
2.70497	-0.52295	-0.49022	-0.55193	-0.60141	-0.53889
2.70663	-0.52324	-0.4905	-0.55095	-0.60098	-0.537
2.7083	-0.524	-0.49063	-0.55078	-0.59987	-0.53493
2.70997	-0.52533	-0.49037	-0.55125	-0.59835	-0.53319
2.71163	-0.52696	-0.48965	-0.55192	-0.59677	-0.53193
2.7133	-0.52838	-0.48901	-0.55258	-0.59544	-0.53118
2.71497	-0.52911	-0.48915	-0.55329	-0.59452	-0.53096
2.71663	-0.52896	-0.49027	-0.55406	-0.59404	-0.53125
2.7183	-0.52809	-0.49178	-0.55474	-0.59388	-0.53188
2.71997	-0.52692	-0.49283	-0.55501	-0.59379	-0.53263
2.72163	-0.52568	-0.49314	-0.55471	-0.59363	-0.53335
2.7233	-0.52436	-0.49316	-0.55401	-0.5935	-0.53386
2.72497	-0.52324	-0.49347	-0.55328	-0.5935	-0.53393
2.72663	-0.52276	-0.49406	-0.55267	-0.59356	-0.53351
2.7283	-0.52292	-0.49443	-0.55211	-0.59363	-0.53285
2.72997	-0.52325	-0.49416	-0.55173	-0.59374	-0.5323
2.73163	-0.52337	-0.49324	-0.55174	-0.59404	-0.53222
2.7333	-0.52319	-0.49191	-0.55212	-0.59442	-0.53285
2.73497	-0.523	-0.49055	-0.55253	-0.5946	-0.53419
2.73663	-0.52306	-0.4896	-0.55263	-0.59434	-0.53579
2.7383	-0.52334	-0.4894	-0.55232	-0.59355	-0.53688
2.73997	-0.52367	-0.48995	-0.55165	-0.59235	-0.53694
2.74163	-0.52389	-0.49087	-0.55071	-0.59101	-0.53614
2.7433	-0.52397	-0.49165	-0.54978	-0.58985	-0.53519
2.74497	-0.52398	-0.49186	-0.54923	-0.58915	-0.5346
2.74663	-0.52411	-0.49145	-0.54914	-0.58908	-0.53439
2.7483	-0.52437	-0.49066	-0.54942	-0.58955	-0.53434
2.74997	-0.52442	-0.48971	-0.55006	-0.59011	-0.53424
2.75163	-0.52388	-0.48871	-0.55105	-0.59029	-0.53405
2.7533	-0.52279	-0.48772	-0.55207	-0.58995	-0.53394
2.75497	-0.52148	-0.4869	-0.55266	-0.58916	-0.53405
2.75663	-0.52013	-0.48632	-0.55255	-0.5879	-0.53447
2.7583	-0.51883	-0.48587	-0.55178	-0.58632	-0.53507
2.75997	-0.51769	-0.48528	-0.55051	-0.58486	-0.53541
2.76163	-0.51672	-0.48446	-0.549	-0.58383	-0.53502
2.7633	-0.51584	-0.48355	-0.54756	-0.5832	-0.53397
2.76497	-0.51498	-0.48282	-0.54651	-0.58273	-0.53273
2.76663	-0.51409	-0.48229	-0.54597	-0.58228	-0.53175
2.7683	-0.51317	-0.48188	-0.54578	-0.58188	-0.53137
2.76997	-0.5123	-0.48154	-0.54571	-0.58164	-0.53152
2.77163	-0.51158	-0.48128	-0.54551	-0.58163	-0.5317
2.7733	-0.51108	-0.48097	-0.54504	-0.58175	-0.53142
2.77497	-0.51082	-0.48051	-0.54439	-0.58188	-0.53063
2.77663	-0.51073	-0.48009	-0.54381	-0.58182	-0.52957
2.7783	-0.5107	-0.48002	-0.54336	-0.58141	-0.5286
2.77997	-0.51057	-0.48039	-0.54271	-0.58065	-0.52796
2.78163	-0.51029	-0.48087	-0.5416	-0.57968	-0.52764
2.7833	-0.50981	-0.48112	-0.54032	-0.57858	-0.52731
2.78497	-0.50905	-0.481	-0.53939	-0.57735	-0.52662
2.78663	-0.50796	-0.48047	-0.53903	-0.57603	-0.52559
2.7883	-0.50672	-0.47947	-0.53904	-0.57467	-0.52462
2.78997	-0.50573	-0.47798	-0.53906	-0.57325	-0.52416
2.79163	-0.50532	-0.47631	-0.53892	-0.57185	-0.52439
2.7933	-0.50552	-0.47494	-0.5386	-0.5707	-0.52509
2.79497	-0.50612	-0.47408	-0.53809	-0.56996	-0.52585
2.79663	-0.50664	-0.47356	-0.5375	-0.56943	-0.52635
2.7983	-0.5066	-0.47313	-0.537	-0.56881	-0.52655
2.79997	-0.50577	-0.4726	-0.53666	-0.56806	-0.52659
2.80163	-0.50432	-0.47192	-0.5365	-0.56735	-0.52649
2.8033	-0.50258	-0.47121	-0.53645	-0.56665	-0.52611
2.80497	-0.50081	-0.47081	-0.53623	-0.56582	-0.52541
2.80663	-0.49911	-0.47085	-0.53555	-0.56479	-0.52461
2.8083	-0.49754	-0.47101	-0.5343	-0.56359	-0.52419
2.80997	-0.49633	-0.47084	-0.5326	-0.56232	-0.52439
2.81163	-0.49572	-0.4702	-0.53064	-0.56115	-0.52501
2.8133	-0.4956	-0.46929	-0.52861	-0.56019	-0.52562
2.81497	-0.49554	-0.46839	-0.52674	-0.5594	-0.52598
2.81663	-0.49518	-0.46758	-0.52509	-0.55858	-0.5261
2.8183	-0.49462	-0.46669	-0.52366	-0.55742	-0.52584
2.81997	-0.49409	-0.46527	-0.5226	-0.55569	-0.52496
2.82163	-0.49349	-0.46309	-0.52214	-0.55339	-0.52336
2.8233	-0.49243	-0.4604	-0.52217	-0.55087	-0.52143
2.82497	-0.49073	-0.4577	-0.52213	-0.54856	-0.51986
2.82663	-0.48861	-0.45551	-0.52128	-0.54672	-0.51899
2.8283	-0.48655	-0.45402	-0.5192	-0.54526	-0.51861
2.82997	-0.48481	-0.45316	-0.51624	-0.54398	-0.51838
2.83163	-0.48341	-0.45281	-0.51317	-0.54274	-0.51809
2.8333	-0.48226	-0.45275	-0.51052	-0.54151	-0.51763
2.83497	-0.4813	-0.45232	-0.50844	-0.54015	-0.51693
2.83663	-0.48038	-0.45069	-0.507	-0.53843	-0.51595
2.8383	-0.4793	-0.44773	-0.50615	-0.53639	-0.51454
2.83997	-0.47796	-0.44415	-0.50549	-0.5343	-0.5124
2.84163	-0.47633	-0.44075	-0.50435	-0.53217	-0.50952
2.8433	-0.47434	-0.43798	-0.50211	-0.5298	-0.50636
2.84497	-0.472	-0.43601	-0.49855	-0.52706	-0.50328
2.84663	-0.46952	-0.43465	-0.49404	-0.52394	-0.50015
2.8483	-0.46713	-0.4333	-0.48927	-0.52047	-0.49678
2.84997	-0.4646	-0.4313	-0.48459	-0.5168	-0.49329
2.85163	-0.46128	-0.4285	-0.47987	-0.51313	-0.4901
2.8533	-0.45677	-0.4253	-0.47482	-0.50948	-0.48753
2.85497	-0.45131	-0.42209	-0.46931	-0.5057	-0.48555
2.85663	-0.44557	-0.41878	-0.46342	-0.50179	-0.48352
2.8583	-0.44012	-0.41498	-0.45727	-0.49792	-0.48066
2.85997	-0.43523	-0.41024	-0.45079	-0.4941	-0.47643
2.86163	-0.43091	-0.40451	-0.44383	-0.4901	-0.47074
2.8633	-0.42684	-0.39833	-0.43626	-0.48555	-0.46376
2.86497	-0.4226	-0.39243	-0.42808	-0.48022	-0.45594
2.86663	-0.41794	-0.38707	-0.41938	-0.47427	-0.44793
2.8683	-0.41299	-0.38196	-0.4103	-0.46836	-0.44033
2.86997	-0.40794	-0.37677	-0.40101	-0.46304	-0.43348
2.87163	-0.40271	-0.3713	-0.39166	-0.45821	-0.42731
2.8733	-0.39698	-0.36554	-0.38236	-0.4534	-0.4214
2.87497	-0.39082	-0.35946	-0.37314	-0.44833	-0.41534
2.87663	-0.3846	-0.35313	-0.36393	-0.44304	-0.40877
2.8783	-0.37846	-0.34682	-0.35472	-0.43756	-0.40132
2.87997	-0.37213	-0.34088	-0.34548	-0.43187	-0.39292
2.88163	-0.36552	-0.33541	-0.33595	-0.42583	-0.38386
2.8833	-0.35879	-0.33006	-0.32577	-0.41938	-0.37479
2.88497	-0.35215	-0.32446	-0.31501	-0.41256	-0.3663
2.88663	-0.34567	-0.31848	-0.30424	-0.40546	-0.35849
2.8883	-0.33926	-0.31198	-0.29395	-0.39824	-0.35115
2.88997	-0.33292	-0.30467	-0.28407	-0.39128	-0.34406
2.89163	-0.32682	-0.29665	-0.2744	-0.38506	-0.33703
2.8933	-0.32104	-0.28855	-0.26494	-0.37976	-0.32983
2.89497	-0.31536	-0.28098	-0.25596	-0.37502	-0.32238
2.89663	-0.30932	-0.274	-0.24774	-0.3704	-0.31486
2.8983	-0.30268	-0.26744	-0.24023	-0.36567	-0.30759
2.89997	-0.29582	-0.26117	-0.23316	-0.36073	-0.30071
2.90163	-0.2893	-0.25508	-0.22627	-0.35556	-0.29417
2.9033	-0.28338	-0.24913	-0.2194	-0.35023	-0.2882
2.90497	-0.27809	-0.2433	-0.21256	-0.34493	-0.28319
2.90663	-0.27335	-0.23759	-0.20579	-0.33979	-0.27911
2.9083	-0.26888	-0.232	-0.19915	-0.33507	-0.2755
2.90997	-0.26423	-0.22663	-0.19265	-0.33092	-0.27192
2.91163	-0.25912	-0.22149	-0.18644	-0.32726	-0.26822
2.9133	-0.25363	-0.21629	-0.18068	-0.32379	-0.2645
2.91497	-0.24807	-0.21078	-0.17546	-0.32035	-0.26102
2.91663	-0.24279	-0.20502	-0.17091	-0.31694	-0.25808
2.9183	-0.23803	-0.19911	-0.16737	-0.31367	-0.25577
2.91997	-0.23358	-0.19296	-0.16509	-0.31059	-0.25387
2.92163	-0.22893	-0.18654	-0.16382	-0.30754	-0.25211
2.9233	-0.22376	-0.18003	-0.1628	-0.30435	-0.2503
2.92497	-0.21806	-0.17359	-0.16121	-0.30092	-0.24831
2.92663	-0.2118	-0.16735	-0.15872	-0.29713	-0.24619
2.9283	-0.20489	-0.16132	-0.15559	-0.29271	-0.24404
2.92997	-0.19753	-0.15529	-0.15217	-0.28759	-0.24205
2.93163	-0.19011	-0.14913	-0.14876	-0.28221	-0.24038
2.9333	-0.18263	-0.1429	-0.14556	-0.27696	-0.23886
2.93497	-0.17485	-0.13671	-0.14258	-0.27176	-0.23712
2.93663	-0.16677	-0.1305	-0.13966	-0.26618	-0.23521
2.9383	-0.15855	-0.12416	-0.13677	-0.26014	-0.23364
2.93997	-0.1499	-0.1175	-0.13393	-0.2542	-0.23263
2.94163	-0.14042	-0.11039	-0.13104	-0.24904	-0.232
2.9433	-0.13015	-0.10282	-0.12806	-0.2449	-0.23153
2.94497	-0.11951	-0.0948	-0.12511	-0.2412	-0.231
2.94663	-0.1088	-0.08639	-0.1221	-0.23683	-0.2299
2.9483	-0.09821	-0.0776	-0.11867	-0.23112	-0.22763
2.94997	-0.08778	-0.06843	-0.11469	-0.22434	-0.22407
2.95163	-0.07728	-0.0589	-0.11033	-0.21701	-0.2197
2.9533	-0.06653	-0.049	-0.10578	-0.20908	-0.21508
2.95497	-0.05564	-0.03847	-0.10115	-0.20031	-0.21068
2.95663	-0.04452	-0.02702	-0.09651	-0.19081	-0.20701
2.9583	-0.03262	-0.0145	-0.09185	-0.18095	-0.20445
2.95997	-0.01946	-0.00097	-0.08708	-0.17088	-0.20262
2.96163	-0.00512	0.013201	-0.08196	-0.16069	-0.20061
2.9633	0.010012	0.027637	-0.07632	-0.15046	-0.19779
2.96497	0.025732	0.042338	-0.0703	-0.14011	-0.19409
2.96663	0.041979	0.057542	-0.06401	-0.12926	-0.1897
2.9683	0.058594	0.073565	-0.05718	-0.11767	-0.18481
2.96997	0.075521	0.090622	-0.04945	-0.10542	-0.17948
2.97163	0.093039	0.108448	-0.04079	-0.09263	-0.17378
2.9733	0.111437	0.126474	-0.03141	-0.07921	-0.16794
2.97497	0.130762	0.144495	-0.02148	-0.06502	-0.16207
2.97663	0.150907	0.162707	-0.01118	-0.05002	-0.15594
2.9783	0.171633	0.181147	-0.00074	-0.03452	-0.14928
2.97997	0.192737	0.199615	0.0097	-0.0189	-0.14194
2.98163	0.214335	0.218111	0.020186	-0.00313	-0.13399
2.9833	0.236742	0.237087	0.030939	0.013304	-0.12581
2.98497	0.260235	0.257413	0.042198	0.030873	-0.11779
2.98663	0.285055	0.279984	0.054142	0.04949	-0.10996
2.9883	0.311164	0.304831	0.066911	0.068559	-0.10211
2.98997	0.337977	0.330843	0.080559	0.087582	-0.09413
2.99163	0.364943	0.356548	0.094883	0.106599	-0.08586
2.9933	0.392054	0.381283	0.109398	0.125952	-0.07691
2.99497	0.41957	0.405484	0.123768	0.145831	-0.06711
2.99663	0.447654	0.429903	0.138148	0.166283	-0.05684
2.9983	0.476358	0.454858	0.153063	0.187415	-0.04672
2.99997	0.50562	0.480274	0.169016	0.209431	-0.03705
3.00163	0.53525	0.506099	0.186316	0.232505	-0.02774
3.0033	0.565075	0.532372	0.204723	0.25657	-0.01839
3.00497	0.595073	0.558984	0.223415	0.281241	-0.00856
3.00663	0.625351	0.585788	0.241571	0.30593	0.002063
3.0083	0.655893	0.612945	0.258912	0.33034	0.013625
3.00997	0.686478	0.64081	0.275704	0.354857	0.026119
3.01163	0.716997	0.669421	0.292477	0.380045	0.039251
3.0133	0.747838	0.698511	0.309758	0.406019	0.052457
3.01497	0.779736	0.727982	0.327835	0.432604	0.065384
3.01663	0.813063	0.758027	0.346922	0.459747	0.078036
3.0183	0.847359	0.788723	0.367141	0.487617	0.090692
3.01997	0.881697	0.819843	0.388268	0.516335	0.103805
3.02163	0.915457	0.851057	0.409842	0.545783	0.117696
3.0233	0.94865	0.882144	0.431519	0.575618	0.132243
3.02497	0.981726	0.913073	0.453228	0.605597	0.146939
3.02663	1.0152	0.943905	0.475007	0.635749	0.161184
3.0283	1.04933	0.974764	0.496786	0.666184	0.174721
3.02997	1.08415	1.0059	0.518449	0.696848	0.187815
3.03163	1.11951	1.03757	0.540093	0.727633	0.200896
3.0333	1.15501	1.06977	0.56203	0.758618	0.21413
3.03497	1.19044	1.10233	0.584517	0.789906	0.227606
3.03663	1.22596	1.13488	0.607506	0.821538	0.241469
3.0383	1.26167	1.1671	0.630822	0.853566	0.255704
3.03997	1.29733	1.1989	0.654524	0.88607	0.270167
3.04163	1.33258	1.23046	0.678818	0.918941	0.284771
3.0433	1.36721	1.26189	0.703624	0.951868	0.299504
3.04497	1.40125	1.29316	0.728709	0.984571	0.314331
3.04663	1.43494	1.32419	0.754073	1.01699	0.329195
3.0483	1.46874	1.35511	0.779983	1.04938	0.344077
3.04997	1.50294	1.38622	0.806558	1.08224	0.359039
3.05163	1.53744	1.41771	0.833548	1.116	0.374173
3.0533	1.5718	1.44955	0.860449	1.15058	0.389549
3.05497	1.60575	1.48162	0.886833	1.18566	0.405139
3.05663	1.63942	1.5138	0.912752	1.22081	0.420813
3.0583	1.67307	1.54585	0.938838	1.25569	0.436506
3.05997	1.70676	1.57755	0.965712	1.29038	0.452395
3.06163	1.74052	1.60876	0.993549	1.32545	0.46873
3.0633	1.77453	1.63937	1.02215	1.36153	0.48555
3.06497	1.80895	1.66938	1.0512	1.39863	0.502709
3.06663	1.84372	1.69883	1.08056	1.4361	0.520111
3.0683	1.87868	1.72773	1.11026	1.47343	0.53782
3.06997	1.91368	1.75615	1.14052	1.5108	0.555948
3.07163	1.94838	1.7845	1.17151	1.54886	0.574524
3.0733	1.98249	1.81343	1.20318	1.58803	0.593527
3.07497	2.01591	1.84336	1.23524	1.62808	0.612978
3.07663	2.04871	1.87409	1.26716	1.66864	0.632997
3.0783	2.08095	1.9049	1.29875	1.70973	0.653709
3.07997	2.1126	1.93486	1.33038	1.75162	0.674971
3.08163	2.14375	1.96337	1.36249	1.79443	0.696396
3.0833	2.17469	1.99059	1.39525	1.83793	0.717845
3.08497	2.20591	2.01723	1.4286	1.88175	0.739633
3.08663	2.2377	2.04383	1.4625	1.92577	0.762097
3.0883	2.26991	2.07041	1.49691	1.97036	0.785203
3.08997	2.30199	2.09694	1.53176	2.01609	0.808719
3.09163	2.33342	2.12334	1.567	2.06319	0.832551
3.0933	2.36411	2.14947	1.60264	2.11129	0.856924
3.09497	2.39446	2.17546	1.63868	2.15975	0.882214
3.09663	2.42486	2.20154	1.67495	2.20819	0.908668
3.0983	2.4553	2.22768	1.71119	2.25679	0.9363
3.09997	2.48551	2.25345	1.74731	2.30616	0.965083
3.10163	2.5154	2.27837	1.78339	2.3567	0.994951
3.1033	2.54521	2.30238	1.81956	2.40815	1.02563
3.10497	2.5751	2.32589	1.85577	2.45982	1.05665
3.10663	2.6047	2.34941	1.89186	2.51126	1.0875
3.1083	2.6335	2.37309	1.9277	2.56255	1.1178
3.10997	2.66133	2.39669	1.96334	2.61411	1.14751
3.11163	2.68838	2.41999	1.99899	2.66623	1.17687
3.1133	2.71502	2.44313	2.03486	2.71875	1.20616
3.11497	2.74178	2.46642	2.07108	2.77118	1.23556
3.11663	2.7691	2.48979	2.10749	2.82294	1.26524
3.1183	2.79697	2.51289	2.14366	2.87396	1.29524
3.11997	2.82476	2.5356	2.17921	2.92476	1.32546
3.12163	2.85182	2.55804	2.21394	2.97569	1.35569
3.1233	2.878	2.58017	2.24804	3.02657	1.38582
3.12497	2.90341	2.6017	2.28181	3.0769	1.41578
3.12663	2.92806	2.62249	2.31541	3.12625	1.44545
3.1283	2.95208	2.64274	2.34884	3.17453	1.47475
3.12997	2.9758	2.66274	2.38199	3.22186	1.50377
3.13163	2.9993	2.68236	2.41464	3.26827	1.5328
3.1333	3.02239	2.70114	2.44647	3.31363	1.56196
3.13497	3.04494	2.71903	2.47736	3.35784	1.59102
3.13663	3.06705	2.7365	2.50744	3.40083	1.61953
3.1383	3.08884	2.75402	2.53688	3.44258	1.64724
3.13997	3.1103	2.7718	2.56571	3.48293	1.67393
3.14163	3.13136	2.78962	2.59386	3.5217	1.69931
3.1433	3.15179	2.80712	2.62122	3.55885	1.72321
3.14497	3.17144	2.82396	2.64779	3.59455	1.74565
3.14663	3.19025	2.84006	2.67376	3.6291	1.76681
3.1483	3.20819	2.85569	2.69933	3.66266	1.78703
3.14997	3.22538	2.87123	2.72458	3.69512	1.80663
3.15163	3.24207	2.88674	2.74946	3.72633	1.8261
3.1533	3.25847	2.90186	2.77373	3.75622	1.84569
3.15497	3.27454	2.91629	2.79696	3.78466	1.865
3.15663	3.29011	2.93001	2.81887	3.81145	1.88318
3.1583	3.30518	2.94307	2.83962	3.83636	1.89961
3.15997	3.31986	2.95541	2.85946	3.85931	1.91424
3.16163	3.33423	2.9671	2.87868	3.88054	1.9275
3.1633	3.34814	2.97849	2.89771	3.90044	1.94002
3.16497	3.36145	2.98985	2.91681	3.91943	1.95229
3.16663	3.37412	3.00115	2.93572	3.9376	1.96451
3.1683	3.38608	3.01242	2.95396	3.95483	1.97664
3.16997	3.39747	3.02366	2.97125	3.97094	1.98831
3.17163	3.40878	3.03466	2.98758	3.98586	1.99905
3.1733	3.42016	3.04517	3.00314	3.99968	2.00859
3.17497	3.43117	3.05511	3.01821	4.01251	2.01695
3.17663	3.44134	3.06433	3.03296	4.02444	2.02431
3.1783	3.45077	3.07265	3.04739	4.03543	2.03088
3.17997	3.45964	3.08019	3.06157	4.04547	2.03684
3.18163	3.46762	3.08727	3.07573	4.05452	2.04225
3.1833	3.47424	3.09399	3.09008	4.06248	2.04702
3.18497	3.47973	3.10013	3.1046	4.06933	2.05101
3.18663	3.48482	3.10556	3.11898	4.07531	2.05434
3.1883	3.49001	3.11055	3.13282	4.08087	2.05754
3.18997	3.49531	3.11568	3.14604	4.08632	2.06119
3.19163	3.50052	3.12147	3.15874	4.09183	2.06537
3.1933	3.50549	3.12782	3.17112	4.0973	2.06962
3.19497	3.5101	3.13408	3.1833	4.10249	2.07319
3.19663	3.51433	3.13952	3.19542	4.10719	2.07568
3.1983	3.51818	3.14383	3.20762	4.11136	2.07738
3.19997	3.52172	3.14711	3.21999	4.11506	2.07882
3.20163	3.52515	3.14972	3.23241	4.1184	2.08035
3.2033	3.52869	3.15218	3.24479	4.12157	2.08205
3.20497	3.53233	3.15496	3.25716	4.12476	2.08395
3.20663	3.53586	3.15833	3.26952	4.12785	2.08607
3.2083	3.53905	3.16205	3.28168	4.13056	2.08854
3.20997	3.54176	3.16539	3.29353	4.13285	2.09142
3.21163	3.54407	3.16783	3.3052	4.13499	2.09463
3.2133	3.54634	3.16955	3.31689	4.13739	2.0979
3.21497	3.54885	3.17115	3.32871	4.14012	2.10081
3.21663	3.55136	3.17308	3.34073	4.14305	2.10319
3.2183	3.55341	3.17535	3.35289	4.14601	2.10519
3.21997	3.55486	3.17766	3.365	4.14886	2.10702
3.22163	3.55579	3.17972	3.37695	4.15148	2.10882
3.2233	3.55631	3.18155	3.38893	4.15373	2.11094
3.22497	3.55667	3.18319	3.40132	4.1556	2.1138
3.22663	3.55714	3.18445	3.41423	4.15729	2.11741
3.2283	3.55764	3.18502	3.42725	4.15896	2.1214
3.22997	3.55792	3.1849	3.4399	4.16061	2.1253
3.23163	3.55797	3.18444	3.45195	4.16226	2.12886
3.2333	3.55801	3.18409	3.46352	4.16376	2.13199
3.23497	3.55815	3.18398	3.47487	4.16499	2.13479
3.23663	3.55832	3.18415	3.48603	4.1661	2.13731
3.2383	3.5583	3.18443	3.49693	4.1673	2.13953
3.23997	3.55784	3.18443	3.50755	4.16841	2.14152
3.24163	3.55693	3.18379	3.51809	4.16898	2.14352
3.2433	3.5558	3.18267	3.52883	4.16887	2.14586
3.24497	3.55475	3.18167	3.53998	4.16833	2.14853
3.24663	3.55394	3.18131	3.55132	4.16754	2.15113
3.2483	3.55321	3.18149	3.56239	4.1665	2.15319
3.24997	3.55207	3.18154	3.57278	4.165	2.1544
3.25163	3.55017	3.18083	3.58229	4.16278	2.15482
3.2533	3.54745	3.17909	3.59073	4.15966	2.15481
3.25497	3.54394	3.17639	3.59806	4.15576	2.15468
3.25663	3.53978	3.17315	3.60465	4.15145	2.15445
3.2583	3.53546	3.17015	3.61115	4.14715	2.15407
3.25997	3.53153	3.16794	3.6181	4.14287	2.15361
3.26163	3.52824	3.16634	3.62551	4.1383	2.15308
3.2633	3.52542	3.16482	3.63284	4.1332	2.1524
3.26497	3.52251	3.16299	3.63951	4.1277	2.15146
3.26663	3.51897	3.16072	3.64523	4.12205	2.15033
3.2683	3.51467	3.15812	3.64987	4.11628	2.14897
3.26997	3.50983	3.15534	3.6533	4.11009	2.14697
3.27163	3.50453	3.1524	3.65555	4.10313	2.14394
3.2733	3.49868	3.14913	3.65698	4.09523	2.13999
3.27497	3.49236	3.14531	3.65803	4.08651	2.13568
3.27663	3.48583	3.14085	3.65908	4.07721	2.13148
3.2783	3.47926	3.13576	3.66034	4.06755	2.12743
3.27997	3.47268	3.13022	3.66165	4.05751	2.12313
3.28163	3.4661	3.12445	3.6625	4.04686	2.11796
3.2833	3.4594	3.11872	3.66253	4.03537	2.11161
3.28497	3.45231	3.11336	3.66166	4.02301	2.10431
3.28663	3.44455	3.10858	3.66001	4.01	2.09666
3.2883	3.43613	3.1042	3.65764	3.99679	2.08919
3.28997	3.42738	3.09966	3.65442	3.98361	2.08198
3.29163	3.4185	3.09446	3.65023	3.97028	2.07485
3.2933	3.40946	3.08849	3.64535	3.95639	2.06771
3.29497	3.40007	3.08211	3.64035	3.94181	2.06059
3.29663	3.39045	3.07562	3.63558	3.92675	2.05317
3.2983	3.381	3.06903	3.63104	3.91141	2.04478
3.29997	3.37188	3.06232	3.62643	3.89572	2.03523
3.30163	3.36279	3.05548	3.62131	3.87951	2.02506
3.3033	3.35335	3.04826	3.61536	3.86286	2.01506
3.30497	3.34348	3.04028	3.60859	3.84606	2.00566
3.30663	3.33351	3.03154	3.60111	3.8294	1.9968
3.3083	3.32375	3.02251	3.59281	3.81287	1.98803
3.30997	3.31415	3.01362	3.58357	3.79627	1.97888
3.31163	3.30455	3.00496	3.57362	3.77948	1.96906
3.3133	3.29499	2.99655	3.56351	3.7625	1.95873
3.31497	3.28548	2.98838	3.55373	3.74542	1.94822
3.31663	3.27591	2.98029	3.54441	3.7283	1.93783
3.3183	3.26624	2.97211	3.53532	3.71123	1.92766
3.31997	3.25631	2.96383	3.52619	3.69426	1.91775
3.32163	3.24593	2.95544	3.51691	3.67735	1.90803
3.3233	3.23522	2.94688	3.50758	3.66024	1.89851
3.32497	3.22459	2.93823	3.49825	3.64255	1.88926
3.32663	3.21443	2.92969	3.48884	3.62414	1.88034
3.3283	3.20491	2.92131	3.47918	3.6054	1.87147
3.32997	3.19593	2.91322	3.46914	3.58705	1.86203
3.33163	3.18706	2.90563	3.45854	3.56964	1.85152
3.3333	3.17765	2.89864	3.44726	3.55305	1.84015
3.33497	3.16717	2.89186	3.43544	3.53665	1.82871
3.33663	3.15539	2.88453	3.42344	3.52	1.81777
3.3383	3.14262	2.87599	3.41157	3.50325	1.80735
3.33997	3.12965	2.86617	3.40004	3.48672	1.79732
3.34163	3.11728	2.8554	3.38874	3.47038	1.78772
3.3433	3.10576	2.84425	3.37745	3.45394	1.77842
3.34497	3.09492	2.83345	3.36613	3.43713	1.76897
3.34663	3.0845	2.82372	3.35494	3.41972	1.75901
3.3483	3.0744	2.81531	3.34382	3.40161	1.74856
3.34997	3.06483	2.80769	3.3324	3.38307	1.73793
3.35163	3.05605	2.7999	3.3205	3.36474	1.72744
3.3533	3.04771	2.79123	3.30833	3.34721	1.71725
3.35497	3.03901	2.78175	3.29631	3.33071	1.70728
3.35663	3.02952	2.77202	3.2847	3.31505	1.69742
3.3583	3.01937	2.76263	3.27346	3.29988	1.68771
3.35997	3.00876	2.75379	3.26244	3.28504	1.6783
3.36163	2.9977	2.74526	3.25146	3.27042	1.66911
3.3633	2.98617	2.73664	3.24042	3.25567	1.65972
3.36497	2.97434	2.72774	3.22919	3.24038	1.64992
3.36663	2.96255	2.71877	3.21765	3.22461	1.64004
3.3683	2.95118	2.71025	3.20583	3.2087	1.63061
3.36997	2.94031	2.70234	3.19388	3.19287	1.62188
3.37163	2.92994	2.69467	3.18186	3.17711	1.61361
3.3733	2.92016	2.68669	3.16966	3.16142	1.60536
3.37497	2.91116	2.67805	3.15716	3.14581	1.59669
3.37663	2.90287	2.66888	3.14453	3.13017	1.58744
3.3783	2.89484	2.65966	3.13226	3.11443	1.57775
3.37997	2.88649	2.65078	3.12085	3.09871	1.56812
3.38163	2.87735	2.64245	3.11042	3.0833	1.55916
3.3833	2.8674	2.63464	3.10061	3.06848	1.55121
3.38497	2.85708	2.62716	3.09093	3.05431	1.54403
3.38663	2.84698	2.6198	3.08105	3.04046	1.53715
3.3883	2.83753	2.61243	3.07075	3.0265	1.5303
3.38997	2.82876	2.60499	3.05992	3.01219	1.52339
3.39163	2.82027	2.59735	3.04873	2.99776	1.51635
3.3933	2.81153	2.58949	3.03769	2.98379	1.50918
3.39497	2.80206	2.58161	3.02734	2.97057	1.50194
3.39663	2.79183	2.57384	3.01763	2.95793	1.49466
3.3983	2.78155	2.56606	3.00793	2.94549	1.48713
3.39997	2.77198	2.55797	2.99753	2.93296	1.47908
3.40163	2.76344	2.5495	2.98631	2.92015	1.47048
3.4033	2.75578	2.54101	2.97476	2.90694	1.46164
3.40497	2.74864	2.53279	2.96345	2.89322	1.45294
3.40663	2.74137	2.52477	2.95262	2.87916	1.44473
3.4083	2.73332	2.51685	2.94228	2.86527	1.43721
3.40997	2.72433	2.50922	2.93247	2.85208	1.43033
3.41163	2.71475	2.50207	2.92321	2.83948	1.42381
3.4133	2.70512	2.49522	2.91422	2.82699	1.41729
3.41497	2.69588	2.48831	2.90496	2.81428	1.41058
3.41663	2.68715	2.48092	2.89511	2.80142	1.40369
3.4183	2.67875	2.473	2.88471	2.78859	1.39684
3.41997	2.67033	2.465	2.87393	2.77597	1.39036
3.42163	2.66174	2.45737	2.86302	2.7638	1.38436
3.4233	2.65293	2.45012	2.85229	2.75224	1.37851
3.42497	2.64387	2.44289	2.84206	2.74119	1.37226
3.42663	2.63473	2.43534	2.8327	2.73027	1.3654
3.4283	2.62588	2.42751	2.82436	2.71924	1.3583
3.42997	2.61757	2.41979	2.81656	2.708	1.35133
3.43163	2.60992	2.41239	2.80844	2.69646	1.34433
3.4333	2.60286	2.40533	2.79953	2.68446	1.33706
3.43497	2.59611	2.39864	2.79008	2.67191	1.32972
3.43663	2.58913	2.39239	2.78063	2.65903	1.32269
3.4383	2.58146	2.38655	2.77127	2.64633	1.31606
3.43997	2.57308	2.38102	2.76171	2.63436	1.30965
3.44163	2.56441	2.3756	2.75185	2.62328	1.30346
3.4433	2.55597	2.37003	2.74199	2.61291	1.29772
3.44497	2.54798	2.36413	2.73248	2.60292	1.29252
3.44663	2.54026	2.35783	2.72343	2.59289	1.28758
3.4483	2.53255	2.35096	2.71467	2.58245	1.28251
3.44997	2.52478	2.34325	2.706	2.57147	1.27719
3.45163	2.51708	2.33498	2.69734	2.56016	1.27168
3.4533	2.50985	2.32696	2.68869	2.54883	1.26615
3.45497	2.50342	2.31991	2.67998	2.5377	1.2608
3.45663	2.49742	2.31387	2.67116	2.52692	1.25582
3.4583	2.491	2.30852	2.6623	2.51658	1.25118
3.45997	2.48381	2.3037	2.65355	2.50643	1.24643
3.46163	2.47628	2.29941	2.64477	2.49615	1.24102
3.4633	2.46903	2.29547	2.6357	2.48584	1.2349
3.46497	2.46239	2.29133	2.62635	2.47587	1.22864
3.46663	2.45628	2.2864	2.61716	2.46638	1.2227
3.4683	2.45031	2.28052	2.60864	2.45738	1.21713
3.46997	2.44411	2.27404	2.60093	2.44896	1.21188
3.47163	2.43762	2.26742	2.59372	2.44099	1.20705
3.4733	2.43112	2.26109	2.58671	2.43294	1.20264
3.47497	2.42477	2.25542	2.57981	2.42428	1.19864
3.47663	2.41857	2.25047	2.57307	2.41486	1.19497
3.4783	2.41266	2.24581	2.56645	2.40491	1.19139
3.47997	2.4073	2.24085	2.55981	2.39467	1.18764
3.48163	2.40247	2.23528	2.55311	2.38429	1.18369
3.4833	2.39776	2.22926	2.54638	2.37403	1.1797
3.48497	2.39264	2.22341	2.53943	2.36441	1.17577
3.48663	2.38685	2.21828	2.53193	2.35572	1.17185
3.4883	2.38048	2.21398	2.52384	2.34764	1.16783
3.48997	2.37388	2.21033	2.51552	2.3397	1.16378
3.49163	2.36733	2.20695	2.50727	2.3317	1.15989
3.4933	2.36099	2.20351	2.49913	2.32364	1.1563
3.49497	2.35483	2.19978	2.49098	2.31563	1.15296
3.49663	2.34886	2.19566	2.48298	2.30784	1.14965
3.4983	2.3431	2.19118	2.47546	2.30059	1.14622
3.49997	2.33757	2.18655	2.46871	2.29405	1.1427
3.50163	2.33217	2.18202	2.46279	2.28806	1.13917
3.5033	2.32675	2.17783	2.45737	2.28201	1.13547
3.50497	2.32126	2.17416	2.45195	2.27522	1.1315
3.50663	2.31585	2.17105	2.44618	2.26753	1.12745
3.5083	2.3108	2.16815	2.44005	2.25941	1.12363
3.50997	2.30623	2.165	2.43368	2.25145	1.12015
3.51163	2.30205	2.16148	2.4271	2.24376	1.1169
3.5133	2.29808	2.15775	2.42021	2.23615	1.11365
3.51497	2.29423	2.15397	2.41296	2.22862	1.11029
3.51663	2.29039	2.15016	2.40563	2.22121	1.10684
3.5183	2.28654	2.14628	2.39858	2.21386	1.10338
3.51997	2.28262	2.14239	2.39197	2.20654	1.09999
3.52163	2.27831	2.13851	2.38563	2.1993	1.09678
3.5233	2.27324	2.13474	2.37935	2.19224	1.09392
3.52497	2.2675	2.13117	2.37318	2.18551	1.09157
3.52663	2.26157	2.1278	2.36739	2.17928	1.08966
3.5283	2.25602	2.12447	2.36211	2.17354	1.08787
3.52997	2.25129	2.12099	2.35713	2.16818	1.08579
3.53163	2.24754	2.11734	2.35208	2.16296	1.08316
3.5333	2.24453	2.11369	2.34678	2.1575	1.07997
3.53497	2.24191	2.1103	2.34112	2.15147	1.07636
3.53663	2.23943	2.10727	2.33511	2.14486	1.07261
3.5383	2.23699	2.10431	2.32888	2.13779	1.069
3.53997	2.23442	2.1011	2.32247	2.1304	1.06568
3.54163	2.23143	2.09762	2.31589	2.1229	1.06273
3.5433	2.22782	2.09407	2.30927	2.11566	1.06019
3.54497	2.22363	2.0907	2.30286	2.10896	1.05808
3.54663	2.21912	2.08763	2.29683	2.10281	1.05629
3.5483	2.21454	2.08478	2.29117	2.09696	1.05482
3.54997	2.20996	2.08201	2.28571	2.09113	1.05366
3.55163	2.20526	2.07929	2.28018	2.08516	1.05259
3.5533	2.20045	2.07661	2.27444	2.07902	1.05118
3.55497	2.19596	2.07386	2.26865	2.07279	1.04922
3.55663	2.19214	2.07109	2.26321	2.06679	1.0467
3.5583	2.18881	2.06861	2.25828	2.06125	1.04369
3.55997	2.18544	2.06661	2.25365	2.05596	1.04037
3.56163	2.18173	2.0649	2.24878	2.05049	1.03697
3.5633	2.17783	2.0632	2.24329	2.04482	1.03359
3.56497	2.17407	2.0612	2.23712	2.03935	1.0303
3.56663	2.17066	2.05866	2.23055	2.03439	1.02719
3.5683	2.16759	2.05561	2.22388	2.02972	1.0242
3.56997	2.16462	2.05236	2.21739	2.02485	1.02108
3.57163	2.16135	2.04934	2.21142	2.01953	1.01774
3.5733	2.15747	2.04685	2.2062	2.01398	1.01441
3.57497	2.15301	2.04479	2.20164	2.00839	1.01149
3.57663	2.14835	2.04283	2.19739	2.00268	1.00912
3.5783	2.14412	2.04062	2.19307	1.99682	1.00723
3.57997	2.14066	2.03797	2.18857	1.99088	1.00567
3.58163	2.13757	2.03495	2.184	1.98494	1.00412
3.5833	2.13431	2.03175	2.17953	1.97921	1.00227
3.58497	2.13067	2.02849	2.17503	1.97403	1.00001
3.58663	2.12662	2.0253	2.17034	1.9695	0.99747
3.5883	2.12222	2.02218	2.16552	1.96544	0.994597
3.58997	2.11786	2.01925	2.16067	1.96152	0.991276
3.59163	2.114	2.01682	2.15578	1.95747	0.987728
3.5933	2.11087	2.01497	2.15075	1.95315	0.984515
3.59497	2.1085	2.01341	2.1456	1.94852	0.98215
3.59663	2.10669	2.01169	2.1405	1.94348	0.98058
3.5983	2.10492	2.00963	2.1355	1.938	0.979123
3.59997	2.1027	2.00736	2.13053	1.93216	0.977013
3.60163	2.09997	2.00511	2.12562	1.92624	0.974028
3.6033	2.09699	2.00293	2.12088	1.92063	0.970485
3.60497	2.09402	2.00068	2.11627	1.91571	0.96682
3.60663	2.09126	1.99809	2.11163	1.91143	0.963416
3.6083	2.08867	1.99519	2.10669	1.90727	0.960487
3.60997	2.08607	1.99243	2.10143	1.90274	0.958038
3.61163	2.08327	1.99015	2.09612	1.89775	0.955993
3.6133	2.08024	1.98823	2.091	1.89255	0.954424
3.61497	2.07713	1.98643	2.08603	1.88757	0.9534
3.61663	2.07401	1.98461	2.08116	1.8832	0.952599
3.6183	2.07082	1.98267	2.07663	1.87955	0.951486
3.61997	2.06751	1.98058	2.07258	1.87644	0.949777
3.62163	2.06408	1.97859	2.06885	1.87346	0.947486
3.6233	2.06044	1.97688	2.0653	1.87032	0.944701
3.62497	2.05653	1.97532	2.06208	1.86712	0.941581
3.62663	2.0526	1.97367	2.05918	1.86415	0.938578
3.6283	2.04901	1.97192	2.05608	1.86145	0.936226
3.62997	2.04595	1.9702	2.05223	1.85865	0.934587
3.63163	2.04349	1.96855	2.04766	1.85549	0.933059
3.6333	2.04151	1.96673	2.04282	1.85199	0.931085
3.63497	2.03974	1.96468	2.03818	1.84819	0.928864
3.63663	2.03787	1.96259	2.03408	1.84407	0.927118
3.6383	2.03562	1.96059	2.03058	1.83973	0.926256
3.63997	2.03303	1.95869	2.02733	1.83549	0.926023
3.64163	2.03053	1.95699	2.024	1.83177	0.925967
3.6433	2.0286	1.9556	2.02068	1.82869	0.9258
3.64497	2.0273	1.95448	2.01767	1.82609	0.925404
3.64663	2.02632	1.95353	2.01512	1.8237	0.924817
3.6483	2.02534	1.95263	2.01306	1.82145	0.924096
3.64997	2.02434	1.95182	2.01154	1.8195	0.923248
3.65163	2.02361	1.95134	2.01065	1.81788	0.922391
3.6533	2.02346	1.95139	2.01027	1.81624	0.921837
3.65497	2.02377	1.95179	2.01008	1.8142	0.92179
3.65663	2.02422	1.95207	2.00996	1.81196	0.922186
3.6583	2.02467	1.9519	2.01033	1.81007	0.922796
3.65997	2.02511	1.95154	2.01169	1.80881	0.923625
3.66163	2.02557	1.95155	2.014	1.80821	0.925064
3.6633	2.02608	1.95225	2.01664	1.80822	0.927364
3.66497	2.02667	1.9537	2.01891	1.80864	0.930335
3.66663	2.02738	1.95582	2.02042	1.80934	0.933656
3.6683	2.02826	1.95849	2.02142	1.81034	0.937125
3.66997	2.02933	1.96153	2.02261	1.81155	0.940547
3.67163	2.03054	1.96463	2.02461	1.81262	0.943835
3.6733	2.03203	1.96768	2.02759	1.81345	0.947095
3.67497	2.03391	1.971	2.03146	1.81448	0.950531
3.67663	2.03611	1.97488	2.036	1.81623	0.954391
3.6783	2.03869	1.97925	2.04096	1.81891	0.958932
3.67997	2.04193	1.98388	2.04611	1.82234	0.964296
3.68163	2.04611	1.98863	2.05139	1.82597	0.970308
3.6833	2.05113	1.99329	2.05692	1.82923	0.976478
3.68497	2.05662	1.99766	2.06285	1.83216	0.982294
3.68663	2.06223	2.00168	2.06905	1.83526	0.987607
3.6883	2.06778	2.00548	2.07524	1.83893	0.992818
3.68997	2.07303	2.00938	2.08144	1.84313	0.998555
3.69163	2.07766	2.01364	2.08804	1.84758	1.00527
3.6933	2.08151	2.01825	2.09528	1.85212	1.01302
3.69497	2.08489	2.02306	2.10295	1.85672	1.02145
3.69663	2.0884	2.02792	2.11069	1.86129	1.02995
3.6983	2.09255	2.03294	2.11844	1.8657	1.03794
3.69997	2.09756	2.03838	2.12634	1.86996	1.04515
3.70163	2.10339	2.04428	2.1344	1.87408	1.05172
3.7033	2.10969	2.05049	2.14239	1.87797	1.05797
3.70497	2.11597	2.05673	2.15028	1.88151	1.06417
3.70663	2.12189	2.06272	2.15831	1.88474	1.07068
3.7083	2.12735	2.0684	2.16669	1.88793	1.07797
3.70997	2.13231	2.0739	2.17532	1.89156	1.08613
3.71163	2.13665	2.07942	2.18374	1.89596	1.09469
3.7133	2.14043	2.08498	2.19149	1.90102	1.10292
3.71497	2.14394	2.09043	2.19848	1.90628	1.1103
3.71663	2.14759	2.09557	2.205	1.91137	1.11671
3.7183	2.15153	2.10024	2.21152	1.91622	1.12241
3.71997	2.15561	2.10451	2.21849	1.9209	1.1279
3.72163	2.15961	2.10871	2.22596	1.92529	1.13361
3.7233	2.16347	2.11296	2.23358	1.9293	1.13976
3.72497	2.16717	2.11715	2.24077	1.933	1.14624
3.72663	2.1706	2.12121	2.24711	1.93641	1.15268
3.7283	2.1736	2.12498	2.25237	1.93954	1.15872
3.72997	2.17615	2.12816	2.25654	1.94238	1.16409
3.73163	2.17828	2.13062	2.25985	1.94472	1.16871
3.7333	2.1799	2.13238	2.26268	1.94623	1.17269
3.73497	2.1809	2.13368	2.26545	1.94678	1.17633
3.73663	2.18137	2.13494	2.26846	1.94667	1.17986
3.7383	2.18151	2.13638	2.27179	1.94638	1.18324
3.73997	2.18163	2.13774	2.27505	1.9463	1.18615
3.74163	2.18204	2.13844	2.27764	1.94661	1.18838
3.7433	2.18271	2.13819	2.27915	1.94728	1.18995
3.74497	2.18318	2.13725	2.27952	1.94822	1.19098
3.74663	2.18315	2.1361	2.27902	1.94924	1.19167
3.7483	2.18283	2.13506	2.27809	1.95014	1.19222
3.74997	2.18245	2.13416	2.27717	1.95058	1.19282
3.75163	2.18181	2.13319	2.27646	1.95024	1.19355
3.7533	2.18049	2.13198	2.27572	1.9491	1.1943
3.75497	2.17821	2.13065	2.27435	1.94732	1.1947
3.75663	2.17509	2.12949	2.27192	1.94492	1.19435
3.7583	2.17154	2.12866	2.26865	1.94196	1.19294
3.75997	2.16796	2.12785	2.26519	1.93885	1.19048
3.76163	2.16443	2.12654	2.26203	1.93624	1.18741
3.7633	2.16065	2.12447	2.25911	1.93447	1.18432
3.76497	2.15636	2.1215	2.256	1.93309	1.18147
3.76663	2.15177	2.11744	2.25226	1.93132	1.1787
3.7683	2.14728	2.11228	2.24773	1.92866	1.1759
3.76997	2.14331	2.10635	2.24247	1.92519	1.17303
3.77163	2.13995	2.10017	2.23659	1.92137	1.16987
3.7733	2.13673	2.09423	2.23024	1.91768	1.16629
3.77497	2.13289	2.08886	2.22362	1.91432	1.1625
3.77663	2.12805	2.08403	2.21691	1.91121	1.15875
3.7783	2.1225	2.07937	2.21025	1.90806	1.15512
3.77997	2.11668	2.07479	2.20376	1.90458	1.15175
3.78163	2.11088	2.07044	2.19745	1.90054	1.14878
3.7833	2.1052	2.06632	2.19112	1.89593	1.146
3.78497	2.09966	2.06212	2.1845	1.89108	1.14286
3.78663	2.09427	2.05753	2.1773	1.88664	1.13904
3.7883	2.08905	2.05271	2.16952	1.88308	1.13463
3.78997	2.08405	2.04808	2.1614	1.8805	1.12997
3.79163	2.07934	2.0438	2.15325	1.87852	1.12549
3.7933	2.07495	2.03954	2.14526	1.87652	1.12139
3.79497	2.07097	2.03486	2.13764	1.87388	1.11772
3.79663	2.06734	2.02962	2.13047	1.87018	1.11453
3.7983	2.06378	2.02403	2.12363	1.86543	1.11186
3.79997	2.05995	2.01852	2.11706	1.86007	1.10969
3.80163	2.05582	2.01349	2.11096	1.85473	1.10789
3.8033	2.05162	2.00919	2.1056	1.85013	1.10611
3.80497	2.04761	2.00565	2.10088	1.84683	1.10389
3.80663	2.04397	2.00279	2.09631	1.84475	1.1011
3.8083	2.04073	2.00047	2.09161	1.8432	1.09819
3.80997	2.03778	1.99844	2.08704	1.84147	1.09587
3.81163	2.03496	1.99636	2.08316	1.83914	1.0945
3.8133	2.03222	1.99405	2.0803	1.83626	1.09389
3.81497	2.02967	1.99161	2.07818	1.83319	1.09372
3.81663	2.02759	1.98914	2.07625	1.83039	1.09393
3.8183	2.02613	1.98663	2.07404	1.82829	1.09443
3.81997	2.02514	1.98412	2.07152	1.8271	1.09518
3.82163	2.0242	1.98178	2.06918	1.82672	1.09644
3.8233	2.023	1.98004	2.06768	1.82674	1.09865
3.82497	2.02163	1.97936	2.06724	1.82667	1.102
3.82663	2.02048	1.97983	2.06762	1.82637	1.10612
3.8283	2.02002	1.98105	2.0686	1.82607	1.11037
3.82997	2.02057	1.98247	2.07013	1.82612	1.11434
3.83163	2.02198	1.98377	2.07236	1.82679	1.11826
3.8333	2.02366	1.98507	2.07553	1.82816	1.1227
3.83497	2.02525	1.98685	2.07977	1.83018	1.1281
3.83663	2.02699	1.98942	2.08493	1.83267	1.13453
3.8383	2.02931	1.99263	2.09056	1.83538	1.14174
3.83997	2.03241	1.99619	2.09624	1.83816	1.14921
3.84163	2.03605	2.00002	2.10174	1.8411	1.15641
3.8433	2.03989	2.00415	2.10721	1.84446	1.16319
3.84497	2.04372	2.00833	2.11292	1.84818	1.1698
3.84663	2.04767	2.0122	2.11889	1.85196	1.17671
3.8483	2.05197	2.01577	2.12503	1.85555	1.18431
3.84997	2.05668	2.01942	2.13163	1.8589	1.19281
3.85163	2.06173	2.02354	2.13913	1.86203	1.20227
3.8533	2.06694	2.02849	2.14752	1.86497	1.21255
3.85497	2.07215	2.03449	2.15643	1.86791	1.22338
3.85663	2.07735	2.04144	2.16561	1.8712	1.23445
3.8583	2.08252	2.04899	2.17505	1.87529	1.24544
3.85997	2.08759	2.05665	2.18465	1.8802	1.2559
3.86163	2.09255	2.06391	2.19428	1.88541	1.26571
3.8633	2.0975	2.07051	2.20382	1.89034	1.27522
3.86497	2.10258	2.07669	2.21307	1.89476	1.28506
3.86663	2.10777	2.08283	2.22193	1.89885	1.29549
3.8683	2.11279	2.08908	2.23069	1.90288	1.30619
3.86997	2.11733	2.0954	2.23972	1.90698	1.31649
3.87163	2.12146	2.10171	2.24914	1.91102	1.32618
3.8733	2.12562	2.10802	2.25892	1.9149	1.33568
3.87497	2.1303	2.11441	2.26909	1.91864	1.34551
3.87663	2.13583	2.12086	2.27958	1.92223	1.35587
3.8783	2.14195	2.12717	2.2898	1.9256	1.3667
3.87997	2.14796	2.13311	2.29897	1.92894	1.37766
3.88163	2.15333	2.13864	2.30682	1.93242	1.38817
3.8833	2.15816	2.1438	2.31371	1.936	1.39764
3.88497	2.16265	2.1486	2.32008	1.9395	1.40581
3.88663	2.16673	2.15307	2.32607	1.94299	1.41299
3.8883	2.17028	2.1574	2.33166	1.94656	1.41973
3.88997	2.17326	2.16168	2.33693	1.95019	1.42647
3.89163	2.17562	2.16565	2.3419	1.9536	1.43343
3.8933	2.17738	2.16891	2.34654	1.95646	1.44055
3.89497	2.1787	2.17138	2.351	1.95847	1.44763
3.89663	2.17983	2.17354	2.35547	1.95945	1.4544
3.8983	2.18112	2.17604	2.35993	1.95934	1.46054
3.89997	2.18277	2.17921	2.36402	1.9583	1.46581
3.90163	2.18459	2.18277	2.36736	1.95663	1.47008
3.9033	2.18601	2.18614	2.36972	1.95461	1.47329
3.90497	2.18654	2.18888	2.37108	1.95256	1.4755
3.90663	2.18623	2.19075	2.37162	1.95072	1.47701
3.9083	2.1855	2.1917	2.37172	1.94908	1.47829
3.90997	2.18475	2.19192	2.37174	1.94743	1.47982
3.91163	2.1841	2.19164	2.37157	1.94553	1.48166
3.9133	2.18346	2.19092	2.37064	1.94315	1.48344
3.91497	2.18273	2.18973	2.3685	1.94019	1.48463
3.91663	2.18187	2.18818	2.36511	1.9368	1.48491
3.9183	2.18075	2.18645	2.36083	1.93327	1.48438
3.91997	2.179	2.18467	2.35617	1.9298	1.48333
3.92163	2.1764	2.18284	2.35176	1.92636	1.48202
3.9233	2.17309	2.18083	2.34821	1.92291	1.48053
3.92497	2.1694	2.17838	2.34581	1.91938	1.47873
3.92663	2.16554	2.17527	2.3441	1.91568	1.47647
3.9283	2.16134	2.17143	2.34206	1.91184	1.47395
3.92997	2.15662	2.16702	2.33868	1.90799	1.4714
3.93163	2.15144	2.16233	2.33361	1.90417	1.4687
3.9333	2.14606	2.15765	2.3273	1.90005	1.46554
3.93497	2.14046	2.15299	2.3203	1.89511	1.46176
3.93663	2.13443	2.14809	2.31284	1.88917	1.45739
3.9383	2.1278	2.14267	2.3049	1.88253	1.45257
3.93997	2.12072	2.13682	2.29663	1.87555	1.44752
3.94163	2.11357	2.13071	2.28816	1.86846	1.44244
3.9433	2.10685	2.12422	2.27957	1.86143	1.4375
3.94497	2.10079	2.11724	2.2709	1.85468	1.43256
3.94663	2.09501	2.10995	2.26213	1.84823	1.42728
3.9483	2.08883	2.10274	2.25312	1.84182	1.42135
3.94997	2.08195	2.09596	2.2439	1.83496	1.4148
3.95163	2.07453	2.08964	2.23464	1.82755	1.40794
3.9533	2.06691	2.08341	2.22564	1.82008	1.40107
3.95497	2.05948	2.07683	2.21721	1.81323	1.39417
3.95663	2.05232	2.06969	2.20936	1.80719	1.38725
3.9583	2.0452	2.06192	2.20161	1.80153	1.38055
3.95997	2.03783	2.05362	2.19327	1.79563	1.3742
3.96163	2.03016	2.04505	2.18393	1.78929	1.36817
3.9633	2.02223	2.0365	2.17359	1.78288	1.36244
3.96497	2.014	2.02836	2.16259	1.77679	1.35688
3.96663	2.0054	2.02097	2.15134	1.77114	1.35118
3.9683	1.99649	2.01412	2.14024	1.76588	1.34516
3.96997	1.98761	2.00696	2.12948	1.76089	1.339
3.97163	1.97909	1.99889	2.11903	1.75591	1.33266
3.9733	1.97106	1.99028	2.10896	1.75054	1.32573
3.97497	1.96317	1.98186	2.09938	1.74454	1.31816
3.97663	1.9549	1.97377	2.09009	1.738	1.31062
3.9783	1.94607	1.96558	2.08073	1.73112	1.30389
3.97997	1.93691	1.95682	2.07129	1.72412	1.29808
3.98163	1.92777	1.94744	2.06205	1.71734	1.29256
3.9833	1.91875	1.93757	2.05315	1.71113	1.28661
3.98497	1.90962	1.92733	2.0443	1.70544	1.27995
3.98663	1.89992	1.9169	2.03514	1.69984	1.27276
3.9883	1.88941	1.90679	2.02546	1.69391	1.26527
3.98997	1.87841	1.89755	2.01536	1.68761	1.25766
3.99163	1.86766	1.88925	2.00521	1.68112	1.25003
3.9933	1.85772	1.88155	1.99523	1.67478	1.24263
3.99497	1.84895	1.87401	1.9853	1.66897	1.23578
3.99663	1.84153	1.86634	1.97524	1.66374	1.22947
3.9983	1.83525	1.8583	1.96515	1.65878	1.22338
3.99997	1.82922	1.84963	1.95518	1.65378	1.21721
4.00163	1.82248	1.84016	1.94537	1.64868	1.21088
4.0033	1.81463	1.83006	1.93571	1.64365	1.20448
4.00497	1.80576	1.81981	1.92614	1.63875	1.19799
4.00663	1.7962	1.80996	1.91658	1.63389	1.19137
4.0083	1.7864	1.80079	1.90722	1.62887	1.1848
4.00997	1.77669	1.79218	1.89841	1.62368	1.1786
4.01163	1.76718	1.78373	1.89007	1.61835	1.17274
4.0133	1.75788	1.77508	1.88172	1.61309	1.16684
4.01497	1.74881	1.76611	1.87283	1.60799	1.16061
4.01663	1.74008	1.75697	1.86332	1.60291	1.15416
4.0183	1.73175	1.74796	1.85347	1.59754	1.14778
4.01997	1.7237	1.73941	1.84369	1.59184	1.14172
4.02163	1.71565	1.73157	1.83422	1.58615	1.13588
4.0233	1.70746	1.72421	1.82524	1.58091	1.12995
4.02497	1.69928	1.71683	1.81683	1.57627	1.1237
4.02663	1.69121	1.70911	1.8087	1.57191	1.11718
4.0283	1.68308	1.70116	1.80034	1.56722	1.11051
4.02997	1.67463	1.69313	1.79154	1.56181	1.10375
4.03163	1.66572	1.68477	1.78242	1.55582	1.09721
4.0333	1.6566	1.6757	1.77314	1.5497	1.09137
4.03497	1.64767	1.66587	1.7638	1.54395	1.08644
4.03663	1.63907	1.6558	1.75463	1.53877	1.08239
4.0383	1.63061	1.64639	1.74599	1.53407	1.0791
4.03997	1.62203	1.63837	1.73835	1.52971	1.07622
4.04163	1.61336	1.63177	1.73192	1.52557	1.07326
4.0433	1.60489	1.6259	1.72629	1.52148	1.06994
4.04497	1.59701	1.6199	1.72054	1.51735	1.06624
4.04663	1.58998	1.61327	1.71395	1.51325	1.06238
4.0483	1.58371	1.606	1.70643	1.50923	1.05866
4.04997	1.57773	1.59833	1.69833	1.50531	1.0555
4.05163	1.57149	1.59068	1.69016	1.50154	1.05334
4.0533	1.56469	1.58333	1.68233	1.49783	1.05214
4.05497	1.5574	1.57616	1.67511	1.49385	1.05134
4.05663	1.54999	1.56883	1.66843	1.48925	1.05048
4.0583	1.54273	1.56117	1.66191	1.48396	1.04959
4.05997	1.53563	1.55347	1.65516	1.47833	1.04892
4.06163	1.52858	1.54609	1.64811	1.47282	1.04864
4.0633	1.52156	1.53917	1.64102	1.46781	1.0489
4.06497	1.51453	1.53268	1.63414	1.46343	1.04974
4.06663	1.50752	1.52653	1.62752	1.45949	1.05109
4.0683	1.50065	1.52069	1.62124	1.45561	1.05292
4.06997	1.49389	1.51505	1.6155	1.45158	1.05535
4.07163	1.48694	1.50942	1.61033	1.44753	1.05859
4.0733	1.47949	1.5037	1.60541	1.44362	1.06264
4.07497	1.47159	1.49785	1.60039	1.43987	1.06707
4.07663	1.46384	1.49191	1.59511	1.43622	1.07155
4.0783	1.45703	1.48607	1.58955	1.43282	1.07625
4.07997	1.45148	1.48064	1.58376	1.4298	1.08154
4.08163	1.44692	1.4758	1.57787	1.42719	1.08761
4.0833	1.44294	1.47149	1.57204	1.42501	1.0946
4.08497	1.43925	1.46746	1.56629	1.42332	1.10262
4.08663	1.43562	1.46343	1.56069	1.42214	1.11164
4.0883	1.43192	1.45923	1.55557	1.42145	1.12146
4.08997	1.42796	1.45487	1.55138	1.42099	1.13185
4.09163	1.42357	1.45034	1.5481	1.42027	1.14284
4.0933	1.41881	1.44563	1.54505	1.41878	1.15457
4.09497	1.41403	1.44077	1.54173	1.41643	1.16704
4.09663	1.40938	1.43601	1.53831	1.4135	1.18006
4.0983	1.40477	1.43157	1.5352	1.41047	1.19357
4.09997	1.40011	1.42758	1.53231	1.40788	1.20777
4.10163	1.3958	1.42401	1.52932	1.40614	1.22306
4.1033	1.39241	1.42068	1.52623	1.40536	1.23958
4.10497	1.39012	1.41721	1.5233	1.40544	1.25719
4.10663	1.38848	1.41324	1.5206	1.40618	1.27593
4.1083	1.38677	1.4088	1.51806	1.40738	1.29588
4.10997	1.38457	1.40432	1.5157	1.40886	1.31689
4.11163	1.38199	1.40027	1.51365	1.41061	1.33858
4.1133	1.37952	1.39685	1.51193	1.41271	1.36063
4.11497	1.3775	1.39415	1.51032	1.41531	1.3828
4.11663	1.37574	1.39223	1.5087	1.41853	1.40505
4.1183	1.3737	1.391	1.50712	1.42215	1.42776
4.11997	1.37101	1.39001	1.50549	1.42577	1.45166
4.12163	1.36767	1.38879	1.5037	1.42915	1.47703
4.1233	1.36393	1.38714	1.50194	1.43237	1.50335
4.12497	1.3602	1.38521	1.50045	1.43553	1.52982
4.12663	1.35682	1.38331	1.49924	1.43862	1.55602
4.1283	1.3539	1.38165	1.49811	1.44177	1.58202
4.12997	1.35142	1.38027	1.49701	1.44533	1.60818
4.13163	1.34947	1.37895	1.49609	1.44961	1.63473
4.1333	1.34791	1.37743	1.49548	1.45462	1.66152
4.13497	1.34635	1.37574	1.49508	1.46019	1.68817
4.13663	1.34467	1.37423	1.49491	1.46602	1.71445
4.1383	1.34299	1.37316	1.4951	1.47182	1.74044
4.13997	1.34128	1.37244	1.49554	1.47768	1.76636
4.14163	1.3394	1.37199	1.49573	1.48395	1.79246
4.1433	1.33735	1.37183	1.49539	1.49084	1.81889
4.14497	1.33521	1.37199	1.49474	1.49835	1.84564
4.14663	1.33316	1.37253	1.49428	1.50644	1.8726
4.1483	1.33156	1.37343	1.49429	1.51504	1.8996
4.14997	1.33097	1.37445	1.49485	1.52404	1.92628
4.15163	1.33173	1.37512	1.49592	1.53316	1.95222
4.1533	1.33366	1.37515	1.49727	1.54218	1.97719
4.15497	1.33601	1.37454	1.49851	1.55109	2.00121
4.15663	1.33788	1.37357	1.4995	1.56004	2.02439
4.1583	1.3389	1.37278	1.50044	1.56924	2.04684
4.15997	1.33941	1.37267	1.50164	1.57884	2.06847
4.16163	1.34014	1.37318	1.50321	1.58879	2.08905
4.1633	1.34159	1.37389	1.5051	1.59879	2.1084
4.16497	1.34358	1.3746	1.50728	1.6086	2.12632
4.16663	1.34563	1.37555	1.50969	1.61833	2.14286
4.1683	1.34753	1.37705	1.51209	1.62831	2.15848
4.16997	1.34931	1.37914	1.51416	1.63884	2.17386
4.17163	1.35099	1.38152	1.51571	1.65007	2.18932
4.1733	1.35254	1.38386	1.51695	1.66192	2.20479
4.17497	1.35396	1.38594	1.51833	1.67403	2.21996
4.17663	1.35544	1.38779	1.52026	1.68587	2.23447
4.1783	1.35734	1.38974	1.5228	1.69734	2.24794
4.17997	1.36016	1.3922	1.52597	1.70878	2.2601
4.18163	1.36419	1.39529	1.52985	1.72055	2.27082
4.1833	1.36917	1.39893	1.53429	1.73267	2.28009
4.18497	1.37455	1.40288	1.53881	1.74492	2.28797
4.18663	1.38001	1.40694	1.54309	1.75707	2.29464
4.1883	1.38552	1.41112	1.54724	1.76883	2.30038
4.18997	1.39102	1.41567	1.55157	1.77998	2.30529
4.19163	1.39643	1.42091	1.55618	1.79058	2.30926
4.1933	1.40178	1.42704	1.5611	1.80115	2.31211
4.19497	1.40742	1.434	1.56623	1.81248	2.31387
4.19663	1.41385	1.44158	1.57139	1.82488	2.31478
4.1983	1.42127	1.44949	1.57637	1.83794	2.31506
4.19997	1.4295	1.4576	1.58135	1.85106	2.31493
4.20163	1.43817	1.46574	1.58689	1.864	2.31455
4.2033	1.44701	1.47363	1.59334	1.87678	2.31392
4.20497	1.45598	1.48116	1.60053	1.88939	2.31291
4.20663	1.4652	1.4887	1.60808	1.90163	2.31138
4.2083	1.47491	1.49707	1.61583	1.91329	2.30938
4.20997	1.4853	1.50684	1.62378	1.92442	2.30687
4.21163	1.49647	1.51792	1.63182	1.93531	2.30382
4.2133	1.50854	1.52977	1.63969	1.94625	2.30053
4.21497	1.52167	1.54197	1.64729	1.95753	2.29751
4.21663	1.53597	1.55479	1.65504	1.96922	2.29484
4.2183	1.55134	1.5688	1.66361	1.98096	2.29211
4.21997	1.56755	1.58411	1.67328	1.99219	2.28886
4.22163	1.58459	1.60012	1.68381	2.00266	2.28492
4.2233	1.60245	1.61631	1.69473	2.01267	2.28032
4.22497	1.621	1.63273	1.70584	2.02256	2.27522
4.22663	1.64029	1.64982	1.7171	2.03235	2.2698
4.2283	1.6606	1.66785	1.72845	2.04195	2.26424
4.22997	1.68229	1.68683	1.73985	2.05143	2.25875
4.23163	1.70543	1.70656	1.75141	2.06084	2.25345
4.2333	1.72975	1.72708	1.76323	2.07029	2.24847
4.23497	1.75465	1.74874	1.77547	2.07995	2.24376
4.23663	1.77973	1.7719	1.78837	2.08989	2.23905
4.2383	1.8052	1.7965	1.80202	2.09993	2.23408
4.23997	1.8318	1.8222	1.81619	2.10985	2.22876
4.24163	1.86	1.84875	1.83063	2.11947	2.2232
4.2433	1.88967	1.87635	1.84531	2.12872	2.2178
4.24497	1.92025	1.90524	1.86028	2.13769	2.21303
4.24663	1.95125	1.9353	1.87551	2.14659	2.20914
4.2483	1.98269	1.96625	1.89072	2.15564	2.2061
4.24997	2.015	1.99771	1.90557	2.1649	2.20378
4.25163	2.04855	2.02956	1.92011	2.1744	2.20205
4.2533	2.08344	2.062	1.93499	2.18422	2.20076
4.25497	2.11945	2.09528	1.95118	2.19427	2.19965
4.25663	2.15628	2.12921	1.96899	2.20424	2.19849
4.2583	2.19387	2.16361	1.98769	2.2139	2.19716
4.25997	2.2324	2.19874	2.00626	2.22317	2.19559
4.26163	2.27198	2.23522	2.02407	2.23191	2.19367
4.2633	2.31246	2.27354	2.04094	2.23998	2.19143
4.26497	2.35354	2.31363	2.05715	2.2476	2.189
4.26663	2.39489	2.35496	2.07328	2.25533	2.1866
4.2683	2.4364	2.39681	2.08986	2.26363	2.18439
4.26997	2.47825	2.43872	2.10704	2.27258	2.1826
4.27163	2.52068	2.48057	2.12453	2.28207	2.18143
4.2733	2.56374	2.5223	2.14202	2.29184	2.18092
4.27497	2.60728	2.56391	2.15946	2.30135	2.18083
4.27663	2.65104	2.60552	2.17685	2.31025	2.18072
4.2783	2.69498	2.64722	2.19424	2.31865	2.18043
4.27997	2.73947	2.6891	2.21196	2.32669	2.18015
4.28163	2.7849	2.73138	2.23025	2.33431	2.18026
4.2833	2.83122	2.77428	2.24903	2.34158	2.18103
4.28497	2.87791	2.81789	2.26787	2.34898	2.18238
4.28663	2.92438	2.86227	2.28629	2.35693	2.1838
4.2883	2.97035	2.90739	2.30401	2.36537	2.18482
4.28997	3.0159	2.95303	2.32114	2.37402	2.18526
4.29163	3.06134	2.99875	2.33792	2.38282	2.18515
4.2933	3.10688	3.04406	2.35448	2.39191	2.18479
4.29497	3.15227	3.08863	2.37072	2.40122	2.1847
4.29663	3.19713	3.13242	2.38641	2.41037	2.18529
4.2983	3.24129	3.17562	2.40145	2.41886	2.18639
4.29997	3.28494	3.21826	2.41605	2.4267	2.18749
4.30163	3.32837	3.26018	2.43056	2.43428	2.18825
4.3033	3.37172	3.3013	2.44519	2.44184	2.18866
4.30497	3.41476	3.34183	2.45967	2.44938	2.18882
4.30663	3.45717	3.38199	2.47341	2.45688	2.18886
4.3083	3.49892	3.42178	2.48609	2.46439	2.18882
4.30997	3.54021	3.46107	2.49792	2.47173	2.18835
4.31163	3.58096	3.49985	2.50945	2.47853	2.18721
4.3133	3.62084	3.53818	2.52118	2.48452	2.1856
4.31497	3.6596	3.57589	2.53312	2.49	2.18385
4.31663	3.69721	3.6126	2.54486	2.49559	2.18189
4.3183	3.73361	3.64795	2.55596	2.50151	2.17954
4.31997	3.7687	3.68171	2.56623	2.50766	2.17686
4.32163	3.80242	3.71373	2.57563	2.51406	2.17411
4.3233	3.83478	3.74404	2.58411	2.52087	2.1715
4.32497	3.86588	3.77307	2.59172	2.52795	2.16899
4.32663	3.89588	3.80141	2.59884	2.5349	2.16634
4.3283	3.92483	3.82933	2.60587	2.54128	2.16338
4.32997	3.95263	3.85656	2.61279	2.54693	2.16013
4.33163	3.97918	3.88261	2.6194	2.55204	2.15657
4.3333	4.0045	3.90714	2.62572	2.55692	2.15261
4.33497	4.02877	3.93016	2.63181	2.56179	2.14817
4.33663	4.05201	3.9519	2.63743	2.56665	2.14314
4.3383	4.07398	3.97252	2.6421	2.57143	2.13747
4.33997	4.09428	3.99199	2.64568	2.57608	2.1313
4.34163	4.11266	4.01025	2.64854	2.58048	2.12498
4.3433	4.12914	4.02714	2.65101	2.58437	2.11905
4.34497	4.14406	4.04261	2.65304	2.58758	2.11393
4.34663	4.15794	4.05682	2.65424	2.59025	2.10942
4.3483	4.17102	4.06984	2.65426	2.59246	2.10478
4.34997	4.18315	4.08156	2.65314	2.59407	2.09924
4.35163	4.19394	4.09192	2.65148	2.59486	2.09254
4.3533	4.2033	4.10103	2.64993	2.59484	2.08498
4.35497	4.21136	4.10878	2.6487	2.59431	2.07712
4.35663	4.21822	4.11486	2.64741	2.59372	2.06929
4.3583	4.22394	4.11933	2.64539	2.59362	2.06133
4.35997	4.22862	4.1227	2.64229	2.59426	2.05296
4.36163	4.23223	4.12537	2.63829	2.59539	2.04408
4.3633	4.23459	4.12723	2.63386	2.59641	2.03487
4.36497	4.23562	4.12792	2.62947	2.59682	2.02563
4.36663	4.2354	4.12716	2.62546	2.59639	2.01656
4.3683	4.23407	4.12489	2.62165	2.59514	2.00789
4.36997	4.23158	4.12126	2.61737	2.59316	1.99965
4.37163	4.22787	4.1166	2.612	2.59067	1.99154
4.3733	4.22305	4.11124	2.60538	2.58804	1.98321
4.37497	4.21734	4.10538	2.59799	2.58542	1.97464
4.37663	4.21083	4.09895	2.59069	2.58262	1.96588
4.3783	4.20358	4.09164	2.58418	2.57925	1.95697
4.37997	4.19567	4.08328	2.57841	2.57513	1.94805
4.38163	4.18707	4.0741	2.57271	2.57049	1.9392
4.3833	4.17756	4.06438	2.56658	2.56578	1.93026
4.38497	4.16687	4.0539	2.56007	2.56135	1.92114
4.38663	4.15499	4.04229	2.55353	2.55738	1.9119
4.3883	4.1421	4.02958	2.54711	2.55391	1.90278
4.38997	4.12845	4.01612	2.54071	2.55083	1.89385
4.39163	4.11426	4.00213	2.53422	2.54785	1.88496
4.3933	4.09963	3.98751	2.52756	2.5446	1.87597
4.39497	4.08453	3.97231	2.52066	2.54074	1.867
4.39663	4.06911	3.95698	2.51354	2.5363	1.85843
4.3983	4.05358	3.94198	2.50632	2.53182	1.85069
4.39997	4.03792	3.92727	2.49919	2.52793	1.84388
4.40163	4.02196	3.91245	2.49234	2.52492	1.83748
4.4033	4.00581	3.89716	2.48601	2.52243	1.83078
4.40497	3.98973	3.88118	2.48036	2.51986	1.82359
4.40663	3.97368	3.86445	2.47537	2.51689	1.81633
4.4083	3.95738	3.84693	2.4709	2.51365	1.80943
4.40997	3.94058	3.82867	2.46689	2.51039	1.80299
4.41163	3.92326	3.81009	2.46334	2.50729	1.79696
4.4133	3.90564	3.79192	2.46014	2.50458	1.7913
4.41497	3.88804	3.77455	2.4571	2.50246	1.78588
4.41663	3.87065	3.75776	2.45409	2.5011	1.78058
4.4183	3.85346	3.7411	2.45103	2.50051	1.77536
4.41997	3.83636	3.72434	2.44784	2.50049	1.77029
4.42163	3.81913	3.7073	2.44451	2.50062	1.76543
4.4233	3.80157	3.68998	2.44114	2.50046	1.76081
4.42497	3.78356	3.67242	2.43785	2.4999	1.75646
4.42663	3.76512	3.65471	2.43476	2.49929	1.75239
4.4283	3.74648	3.63693	2.43199	2.49906	1.74854
4.42997	3.72785	3.61909	2.42966	2.49938	1.74481
4.43163	3.7093	3.60121	2.4278	2.5001	1.74126
4.4333	3.69075	3.58345	2.42629	2.50118	1.738
4.43497	3.67213	3.56604	2.42497	2.50283	1.73499
4.43663	3.65352	3.54902	2.42379	2.50504	1.73198
4.4383	3.63489	3.53216	2.42281	2.50746	1.72884
4.43997	3.61609	3.51532	2.42197	2.5098	1.72574
4.44163	3.59709	3.49847	2.42108	2.51224	1.72293
4.4433	3.57813	3.48147	2.41995	2.51523	1.72062
4.44497	3.55936	3.46407	2.41857	2.5191	1.71868
4.44663	3.54071	3.44608	2.41719	2.52392	1.71678
4.4483	3.52205	3.42749	2.41618	2.52945	1.71473
4.44997	3.50341	3.40834	2.41573	2.53534	1.71258
4.45163	3.4849	3.38886	2.41564	2.54129	1.71031
4.4533	3.46664	3.36934	2.4157	2.54725	1.70799
4.45497	3.44868	3.34994	2.41599	2.55335	1.70595
4.45663	3.43084	3.33081	2.41665	2.55973	1.70459
4.4583	3.41264	3.31223	2.41753	2.56651	1.70385
4.45997	3.39362	3.2942	2.41833	2.57374	1.70339
4.46163	3.37374	3.27634	2.41898	2.5815	1.70284
4.4633	3.35328	3.25833	2.41953	2.5898	1.70196
4.46497	3.33261	3.24017	2.42	2.59877	1.70063
4.46663	3.31209	3.22196	2.42038	2.60866	1.69912
4.4683	3.29207	3.20368	2.42073	2.61962	1.69796
4.46997	3.2727	3.18525	2.42123	2.63135	1.69739
4.47163	3.25367	3.16654	2.42229	2.64329	1.69731
4.4733	3.23454	3.14751	2.4243	2.65518	1.69764
4.47497	3.21524	3.12825	2.42725	2.66734	1.69842
4.47663	3.19594	3.1089	2.43085	2.68051	1.69944
4.4783	3.17673	3.08958	2.435	2.69524	1.70039
4.47997	3.15756	3.07034	2.43977	2.71146	1.70126
4.48163	3.13831	3.05122	2.44525	2.72857	1.70246
4.4833	3.11907	3.0323	2.45163	2.74618	1.70442
4.48497	3.10006	3.01351	2.45932	2.76442	1.70759
4.48663	3.08126	2.99468	2.46883	2.78368	1.71241
4.4883	3.06234	2.97583	2.48032	2.80415	1.71902
4.48997	3.04306	2.9571	2.49369	2.82588	1.72714
4.49163	3.02335	2.93852	2.50893	2.84905	1.73637
4.4933	3.00326	2.91994	2.52631	2.8739	1.74656
4.49497	2.98317	2.90121	2.54616	2.90034	1.75813
4.49663	2.96344	2.88226	2.56879	2.92821	1.77178
4.4983	2.94408	2.86331	2.59459	2.95761	1.7879
4.49997	2.92498	2.84484	2.62435	2.98888	1.80651
4.50163	2.90609	2.82717	2.65913	3.02226	1.82785
4.5033	2.88734	2.8101	2.69959	3.05772	1.85257
4.50497	2.86864	2.79297	2.74591	3.09523	1.88121
4.50663	2.85019	2.77528	2.79817	3.13505	1.91389
4.5083	2.83226	2.75695	2.85678	3.17732	1.95062
4.50997	2.81485	2.73833	2.9224	3.22162	1.99151
4.51163	2.79765	2.72004	2.99577	3.26729	2.0367
4.5133	2.78028	2.70254	3.07739	3.31408	2.08658
4.51497	2.76266	2.68584	3.1676	3.3625	2.14191
4.51663	2.74502	2.66964	3.26684	3.41346	2.20358
4.5183	2.72755	2.65359	3.376	3.46766	2.27212
4.51997	2.71027	2.6375	3.49633	3.52543	2.34744
4.52163	2.6933	2.62172	3.62906	3.58684	2.42917
4.5233	2.6769	2.60689	3.77505	3.65168	2.5175
4.52497	2.66129	2.59325	3.93465	3.71961	2.61343
4.52663	2.64658	2.58026	4.10834	3.7904	2.71828
4.5283	2.63269	2.56718	4.29717	3.86396	2.833
4.52997	2.61931	2.55369	4.50238	3.94036	2.95793
4.53163	2.6061	2.54	4.72508	4.0199	3.09323
4.5333	2.59275	2.52651	4.96625	4.10304	3.23907
4.53497	2.5791	2.51351	5.22675	4.19014	3.39584
4.53663	2.56534	2.50126	5.50709	4.2814	3.56434
4.5383	2.5518	2.48984	5.80748	4.37695	3.74547
4.53997	2.53863	2.47903	6.12821	4.47677	3.9398
4.54163	2.52589	2.46838	6.46998	4.58056	4.14763
4.5433	2.51387	2.45763	6.83385	4.68799	4.36903
4.54497	2.50292	2.44686	7.2209	4.79892	4.60402
4.54663	2.49303	2.43619	7.63206	4.91347	4.85275
4.5483	2.48395	2.42584	8.06797	5.03192	5.11555
4.54997	2.47528	2.41604	8.5289	5.15441	5.39279
4.55163	2.46648	2.4068	9.01492	5.28081	5.68488
4.5533	2.4572	2.39798	9.52614	5.41099	5.99226
4.55497	2.44747	2.38948	10.0627	5.54508	6.31529
4.55663	2.43765	2.3812	10.6247	5.68312	6.65421
4.5583	2.42814	2.37318	11.2123	5.82479	7.00909
4.55997	2.41922	2.36573	11.8257	5.96959	7.37977
4.56163	2.41099	2.35914	12.4646	6.11731	7.76601
4.5633	2.40344	2.35342	13.1286	6.26799	8.16756
4.56497	2.39649	2.34827	13.8175	6.42171	8.58403
4.56663	2.39026	2.34315	14.531	6.57855	9.015
4.5683	2.38499	2.33757	15.2685	6.73848	9.46014
4.56997	2.38054	2.33154	16.0291	6.90124	9.91921
4.57163	2.37633	2.32552	16.8115	7.06649	10.392
4.5733	2.37193	2.32016	17.6142	7.234	10.8781
4.57497	2.36732	2.31585	18.4357	7.40347	11.3769
4.57663	2.36247	2.3126	19.2744	7.57448	11.8875
4.5783	2.35722	2.30998	20.1289	7.74678	12.4093
4.57997	2.35158	2.30734	20.998	7.92008	12.9413
4.58163	2.34591	2.30404	21.8801	8.09372	13.4822
4.5833	2.34066	2.29984	22.7739	8.26691	14.0311
4.58497	2.33592	2.29496	23.6779	8.43917	14.5868
4.58663	2.33148	2.28995	24.5907	8.61039	15.1485
4.5883	2.32707	2.2853	25.5099	8.78062	15.7153
4.58997	2.32252	2.28115	26.4334	8.94995	16.2862
4.59163	2.31757	2.27723	27.3588	9.1185	16.8598
4.5933	2.31205	2.27326	28.2841	9.28607	17.4348
4.59497	2.3062	2.26913	29.2069	9.45188	18.0096
4.59663	2.30052	2.2649	30.1248	9.61483	18.583
4.5983	2.29535	2.26054	31.0355	9.77405	19.1539
4.59997	2.29076	2.25602	31.9366	9.92916	19.721
4.60163	2.28651	2.25146	32.8259	10.08	20.2835
4.6033	2.28221	2.24717	33.7013	10.2265	20.8405
4.60497	2.2776	2.24344	34.5606	10.369	21.3905
4.60663	2.27279	2.24019	35.4019	10.5078	21.9319
4.6083	2.2681	2.23691	36.2232	10.6425	22.4628
4.60997	2.26359	2.23303	37.0227	10.7723	22.9818
4.61163	2.25898	2.22837	37.7983	10.8963	23.4879
4.6133	2.25394	2.22335	38.5479	11.0141	23.9802
4.61497	2.2484	2.21858	39.2699	11.1253	24.458
4.61663	2.24256	2.21423	39.9628	11.2298	24.92
4.6183	2.2366	2.20994	40.6253	11.3274	25.3653
4.61997	2.23066	2.20531	41.256	11.4181	25.7931
4.62163	2.22481	2.20035	41.8534	11.5021	26.2026
4.6233	2.21924	2.19544	42.4161	11.5797	26.5925
4.62497	2.21421	2.19089	42.943	11.6508	26.9618
4.62663	2.20972	2.18669	43.4331	11.7155	27.3094
4.6283	2.20548	2.18275	43.8858	11.7736	27.6348
4.62997	2.2011	2.17903	44.3008	11.8248	27.9378
4.63163	2.1962	2.17541	44.6781	11.8686	28.2189
4.6333	2.1906	2.17165	45.0173	11.9045	28.4779
4.63497	2.18452	2.16761	45.318	11.9327	28.7142
4.63663	2.1785	2.16333	45.5797	11.9537	28.9275
4.6383	2.17295	2.15898	45.8027	11.9679	29.1171
4.63997	2.16797	2.15478	45.9873	11.9754	29.283
4.64163	2.16351	2.15084	46.1343	11.9757	29.4251
4.6433	2.15945	2.14724	46.2443	11.9688	29.5435
4.64497	2.15571	2.14396	46.3181	11.955	29.6384
4.64663	2.15235	2.14079	46.3563	11.9352	29.7104
4.6483	2.14922	2.13753	46.3593	11.91	29.7602
4.64997	2.14583	2.13409	46.3278	11.8794	29.7882
4.65163	2.14192	2.13048	46.2627	11.8431	29.7947
4.6533	2.13787	2.12693	46.1656	11.8011	29.7797
4.65497	2.13448	2.12378	46.0377	11.7542	29.7438
4.65663	2.13223	2.12124	45.8802	11.7028	29.6874
4.6583	2.13096	2.11936	45.6942	11.6467	29.6114
4.65997	2.13003	2.11808	45.4807	11.5856	29.5168
4.66163	2.12887	2.11715	45.241	11.5195	29.4046
4.6633	2.12714	2.11632	44.9762	11.4491	29.2755
4.66497	2.12482	2.11544	44.6878	11.3748	29.1301
4.66663	2.12235	2.11448	44.3774	11.2971	28.9688
4.6683	2.12045	2.11363	44.0463	11.216	28.7922
4.66997	2.11962	2.11315	43.6955	11.1317	28.601
4.67163	2.12001	2.11317	43.326	11.0446	28.3961
4.6733	2.12151	2.11385	42.939	10.9552	28.1786
4.67497	2.12368	2.11535	42.5359	10.8637	27.9489
4.67663	2.12595	2.11775	42.1182	10.7708	27.7079
4.6783	2.12801	2.12109	41.6871	10.6765	27.4566
4.67997	2.12999	2.12526	41.2437	10.581	27.1958
4.68163	2.13214	2.12985	40.7889	10.4839	26.9263
4.6833	2.13458	2.13438	40.3245	10.385	26.649
4.68497	2.13749	2.13862	39.8517	10.2842	26.3646
4.68663	2.14135	2.14265	39.3718	10.1817	26.0735
4.6883	2.14652	2.14668	38.8858	10.0779	25.776
4.68997	2.15286	2.15099	38.3944	9.97344	25.473
4.69163	2.1601	2.15594	37.8988	9.8692	25.1656
4.6933	2.16801	2.16183	37.3996	9.76564	24.8546
4.69497	2.17622	2.16867	36.8974	9.66285	24.5406
4.69663	2.18418	2.17628	36.3929	9.56068	24.2244
4.6983	2.19176	2.18457	35.8865	9.4589	23.9063
4.69997	2.19951	2.19357	35.379	9.35738	23.5865
4.70163	2.20827	2.20334	34.871	9.2561	23.2651
4.7033	2.21847	2.21392	34.3638	9.15516	22.9426
4.70497	2.23001	2.22526	33.8584	9.05484	22.6196
4.70663	2.24248	2.23729	33.3557	8.95559	22.297
4.7083	2.25554	2.25014	32.8561	8.8576	21.9752
4.70997	2.269	2.26397	32.36	8.76067	21.6548
4.71163	2.28298	2.27871	31.8675	8.66456	21.3358
4.7133	2.29787	2.29418	31.379	8.56944	21.0185
4.71497	2.31402	2.31045	30.895	8.47593	20.703
4.71663	2.33146	2.32773	30.4159	8.38467	20.3895
4.7183	2.35008	2.34612	29.9419	8.29596	20.0781
4.71997	2.3698	2.36556	29.4733	8.20973	19.7691
4.72163	2.39055	2.38607	29.01	8.12573	19.4632
4.7233	2.41229	2.40773	28.5524	8.04351	19.1613
4.72497	2.43502	2.43071	28.101	7.96263	18.8637
4.72663	2.45886	2.4552	27.6563	7.88292	18.5707
4.7283	2.48405	2.48146	27.2183	7.80449	18.2822
4.72997	2.51092	2.50942	26.7869	7.72762	17.9981
4.73163	2.53978	2.53892	26.3623	7.65278	17.7186
4.7333	2.57076	2.56989	25.9447	7.58051	17.4434
4.73497	2.60373	2.60221	25.5352	7.51105	17.1727
4.73663	2.63852	2.6358	25.1341	7.44441	16.9066
4.7383	2.67512	2.67077	24.7414	7.38059	16.6452
4.73997	2.71364	2.70745	24.3567	7.31956	16.3886
4.74163	2.75404	2.74613	23.9797	7.2611	16.137
4.7433	2.79629	2.78694	23.6107	7.20507	15.8909
4.74497	2.84056	2.83001	23.2506	7.1516	15.6506
4.74663	2.88722	2.87565	22.8996	7.10105	15.4161
4.7483	2.93653	2.92431	22.558	7.05365	15.1872
4.74997	2.98858	2.97619	22.2255	7.00928	14.9635
4.75163	3.04324	3.031	21.9019	6.96776	14.7452
4.7533	3.10011	3.08826	21.5865	6.92905	14.5324
4.75497	3.15882	3.14758	21.2791	6.89307	14.3254
4.75663	3.21932	3.20893	20.98	6.85958	14.1241
4.7583	3.28215	3.2724	20.6897	6.82854	13.9285
4.75997	3.34809	3.33815	20.408	6.80029	13.7384
4.76163	3.41761	3.4065	20.1344	6.7752	13.5538
4.7633	3.49058	3.47772	19.8683	6.75319	13.3747
4.76497	3.56644	3.55182	19.6097	6.73397	13.2011
4.76663	3.64458	3.62849	19.3589	6.71748	13.033
4.7683	3.72447	3.70719	19.1162	6.70389	12.8705
4.76997	3.80591	3.78745	18.8817	6.69322	12.7131
4.77163	3.8891	3.86944	18.6554	6.68526	12.5605
4.7733	3.97446	3.95382	18.4369	6.67987	12.4126
4.77497	4.06238	4.04096	18.226	6.67716	12.2698
4.77663	4.15306	4.13079	18.0221	6.6773	12.1325
4.7783	4.24642	4.22327	17.8249	6.68029	12.0001
4.77997	4.34212	4.31863	17.6341	6.68593	11.8724
4.78163	4.4397	4.41702	17.4495	6.69397	11.7489
4.7833	4.53887	4.51811	17.2712	6.70436	11.6296
4.78497	4.63964	4.62125	17.0992	6.7173	11.5144
4.78663	4.74208	4.72592	16.9328	6.7332	11.4032
4.7883	4.84619	4.83168	16.7718	6.7522	11.2958
4.78997	4.9519	4.93806	16.6159	6.77396	11.1919
4.79163	5.05906	5.04473	16.4653	6.79784	11.0911
4.7933	5.1673	5.1518	16.3201	6.82342	10.9934
4.79497	5.27604	5.25971	16.18	6.85071	10.8987
4.79663	5.38486	5.36878	16.0448	6.88016	10.8072
4.7983	5.49394	5.47898	15.914	6.91231	10.7193
4.79997	5.60354	5.58998	15.7873	6.94729	10.6348
4.80163	5.71382	5.7014	15.6644	6.98479	10.5537
4.8033	5.82469	5.81301	15.5451	7.02426	10.4755
4.80497	5.93589	5.9246	15.4293	7.06527	10.3997
4.80663	6.04712	6.03599	15.317	7.10758	10.3263
4.8083	6.15818	6.14715	15.2084	7.15121	10.2548
4.80997	6.26877	6.25818	15.1035	7.19632	10.1852
4.81163	6.37838	6.36906	15.0016	7.24305	10.1173
4.8133	6.48656	6.47946	14.9026	7.29127	10.051
4.81497	6.59327	6.5888	14.8062	7.34087	9.98628
4.81663	6.69877	6.69658	14.712	7.39198	9.92338
4.8183	6.80335	6.80268	14.6198	7.44492	9.86228
4.81997	6.90696	6.90723	14.5293	7.49952	9.80277
4.82163	7.00938	7.01022	14.4402	7.55518	9.74446
4.8233	7.11048	7.11151	14.3527	7.61152	9.68707
4.82497	7.21018	7.21105	14.2668	7.66866	9.63051
4.82663	7.30812	7.30894	14.1826	7.72679	9.5749
4.8283	7.40381	7.40503	14.1004	7.78584	9.52027
4.82997	7.49697	7.49894	14.0203	7.84566	9.46644
4.83163	7.58756	7.59038	13.9421	7.90614	9.41319
4.8333	7.67559	7.67932	13.8656	7.96718	9.36031
4.83497	7.76105	7.76572	13.7911	8.02871	9.30759
4.83663	7.84398	7.84938	13.7183	8.09063	9.25492
4.8383	7.92444	7.93014	13.6464	8.15271	9.20248
4.83997	8.0024	8.00812	13.5747	8.21464	9.15084
4.84163	8.07781	8.08356	13.5032	8.27621	9.10056
4.8433	8.15073	8.15657	13.4323	8.33745	9.05168
4.84497	8.22117	8.22714	13.3623	8.3985	9.00355
4.84663	8.28897	8.29529	13.2937	8.45938	8.95547
4.8483	8.35391	8.361	13.2266	8.52001	8.90704
4.84997	8.41574	8.424	13.1609	8.58018	8.85819
4.85163	8.47421	8.484	13.0966	8.63952	8.8089
4.8533	8.52918	8.54076	13.0332	8.69788	8.75897
4.85497	8.58082	8.59434	12.9702	8.75524	8.70827
4.85663	8.62957	8.64483	12.9073	8.81163	8.65723
4.8583	8.67582	8.69226	12.8445	8.86719	8.60659
4.85997	8.71957	8.73675	12.7825	8.92213	8.55685
4.86163	8.7605	8.77854	12.7216	8.97629	8.50804
4.8633	8.79842	8.8177	12.6614	9.02914	8.45993
4.86497	8.83339	8.85386	12.6016	9.08023	8.41219
4.86663	8.86553	8.88653	12.5419	9.1294	8.36439
4.8683	8.89486	8.91548	12.4827	9.17689	8.31608
4.86997	8.92146	8.94098	12.4245	9.22318	8.26704
4.87163	8.94544	8.96373	12.3675	9.26876	8.21743
4.8733	8.96683	8.98443	12.3119	9.31372	8.16777
4.87497	8.98562	9.0032	12.2575	9.35745	8.11851
4.87663	9.00178	9.01972	12.2043	9.39914	8.06958
4.8783	9.0152	9.03358	12.1518	9.4382	8.02052
4.87997	9.02583	9.04459	12.0993	9.47454	7.971
4.88163	9.03371	9.05291	12.0467	9.50857	7.92109
4.8833	9.03893	9.05881	11.9939	9.54079	7.87127
4.88497	9.0417	9.0623	11.9413	9.57146	7.822
4.88663	9.04245	9.06333	11.8892	9.60058	7.77353
4.8883	9.04165	9.06195	11.8382	9.6282	7.72592
4.88997	9.03942	9.05846	11.7885	9.65441	7.67887
4.89163	9.03552	9.05312	11.7397	9.67911	7.63164
4.8933	9.02962	9.04608	11.6914	9.702	7.58367
4.89497	9.02148	9.03741	11.6432	9.72273	7.53504
4.89663	9.01086	9.02716	11.5953	9.74125	7.48637
4.8983	8.99787	9.01526	11.5478	9.75762	7.43808
4.89997	8.98298	9.00165	11.5007	9.77188	7.39012
4.90163	8.96674	8.98621	11.4544	9.78413	7.3423
4.9033	8.9495	8.96874	11.409	9.79457	7.29469
4.90497	8.93116	8.94909	11.3642	9.80342	7.24746
4.90663	8.91129	8.92737	11.3196	9.81069	7.2008
4.9083	8.88962	8.90403	11.2748	9.81634	7.15474
4.90997	8.86619	8.8795	11.2293	9.82055	7.10928
4.91163	8.84115	8.85386	11.1831	9.82345	7.06418
4.9133	8.81455	8.82689	11.1366	9.82516	7.01899
4.91497	8.78642	8.79848	11.0904	9.82583	6.97346
4.91663	8.75687	8.7689	11.045	9.82536	6.92778
4.9183	8.72623	8.73871	11.0007	9.82323	6.88241
4.91997	8.6949	8.7084	10.9572	9.81901	6.8378
4.92163	8.66332	8.67786	10.9138	9.81281	6.79435
4.9233	8.63173	8.64656	10.8702	9.80499	6.75222
4.92497	8.59996	8.614	10.8262	9.79574	6.71122
4.92663	8.56752	8.58016	10.7819	9.78507	6.67077
4.9283	8.53403	8.54544	10.7377	9.77302	6.6303
4.92997	8.49954	8.51037	10.6938	9.75972	6.58956
4.93163	8.46442	8.4751	10.6499	9.74524	6.5487
4.9333	8.42907	8.43933	10.6059	9.72964	6.50823
4.93497	8.39369	8.40266	10.5617	9.71304	6.46876
4.93663	8.35821	8.36509	10.5179	9.69556	6.43078
4.9383	8.32247	8.32701	10.4746	9.67721	6.3944
4.93997	8.28641	8.28886	10.4316	9.65784	6.35904
4.94163	8.24998	8.25071	10.3889	9.63743	6.32392
4.9433	8.213	8.21232	10.3465	9.61618	6.28874
4.94497	8.17532	8.17365	10.3048	9.59422	6.25376
4.94663	8.13694	8.1351	10.2632	9.57149	6.21943
4.9483	8.09796	8.09732	10.2211	9.54786	6.1861
4.94997	8.05876	8.06061	10.1781	9.52345	6.15379
4.95163	8.02005	8.02463	10.1345	9.49849	6.12233
4.9533	7.98252	7.98862	10.0907	9.47303	6.09161
4.95497	7.94636	7.95207	10.0476	9.44695	6.06164
4.95663	7.91101	7.91497	10.0053	9.42017	6.03252
4.9583	7.8757	7.87744	9.96363	9.3928	6.00425
4.95997	7.83992	7.83966	9.92258	9.36503	5.97665
4.96163	7.8037	7.80182	9.88187	9.33688	5.94942
4.9633	7.7675	7.76409	9.84119	9.30817	5.92237
4.96497	7.73173	7.72661	9.80037	9.27886	5.8955
4.96663	7.69639	7.68947	9.7595	9.24916	5.86903
4.9683	7.66127	7.65269	9.71878	9.2194	5.84344
4.96997	7.6262	7.61643	9.67839	9.18956	5.81923
4.97163	7.59107	7.58089	9.63838	9.15953	5.79663
4.9733	7.55587	7.54602	9.59873	9.1294	5.77543
4.97497	7.52084	7.51152	9.55948	9.09951	5.755
4.97663	7.4865	7.47719	9.52071	9.06988	5.73466
4.9783	7.45335	7.44318	9.48248	9.0402	5.71424
4.97997	7.42143	7.40972	9.44468	9.01028	5.69397
4.98163	7.39021	7.37701	9.40714	8.98022	5.67433
4.9833	7.35904	7.3451	9.36989	8.95002	5.65578
4.98497	7.32769	7.31393	9.33314	8.9195	5.63841
4.98663	7.29646	7.28326	9.29707	8.88861	5.62189
4.9883	7.26579	7.25307	9.26167	8.85731	5.60571
4.98997	7.23586	7.22354	9.22669	8.82557	5.58971
4.99163	7.20651	7.19457	9.19194	8.79339	5.57436
4.9933	7.17759	7.16573	9.15761	8.76107	5.56026
4.99497	7.149	7.13681	9.12398	8.72912	5.54739
4.99663	7.12064	7.10811	9.09098	8.69775	5.53518
4.9983	7.09246	7.08009	9.05826	8.66672	5.52315
4.99997	7.06445	7.05288	9.02567	8.63574	5.51132
5.00163	7.03671	7.02623	8.99338	8.60491	5.49976
5.0033	7.00947	6.9999	8.96155	8.57442	5.48815
5.00497	6.9829	6.97354	8.93018	8.54434	5.47603
5.00663	6.95693	6.94683	8.89917	8.51452	5.46344
5.0083	6.93146	6.91978	8.86845	8.48465	5.45103
5.00997	6.90642	6.89287	8.83797	8.45431	5.4394
5.01163	6.88176	6.86656	8.80787	8.42331	5.42873
5.0133	6.85743	6.84092	8.77859	8.39205	5.4191
5.01497	6.83333	6.81577	8.75041	8.36145	5.41072
5.01663	6.80939	6.79103	8.72315	8.33227	5.40366
5.0183	6.78586	6.76687	8.69644	8.30453	5.39763
5.01997	6.76305	6.74353	8.67019	8.27753	5.39213
5.02163	6.74091	6.72124	8.64459	8.25033	5.38686
5.0233	6.71903	6.69998	8.6197	8.22232	5.38173
5.02497	6.69719	6.67944	8.59547	8.19347	5.37661
5.02663	6.67556	6.65923	8.57173	8.16438	5.37134
5.0283	6.6544	6.63927	8.54837	8.13592	5.36607
5.02997	6.63373	6.61951	8.52552	8.10866	5.36113
5.03163	6.61351	6.59978	8.50357	8.0824	5.35668
5.0333	6.59365	6.58013	8.48282	8.05642	5.35258
5.03497	6.57378	6.56083	8.46323	8.02992	5.34877
5.03663	6.5535	6.54202	8.44448	8.00255	5.34541
5.0383	6.5327	6.52345	8.42621	7.97478	5.34266
5.03997	6.5118	6.50483	8.40816	7.94753	5.34047
5.04163	6.49151	6.48603	8.39027	7.92131	5.33875
5.0433	6.47221	6.46718	8.3726	7.89584	5.33757
5.04497	6.45382	6.4485	8.35523	7.87059	5.33701
5.04663	6.43613	6.43003	8.33804	7.84543	5.33688
5.0483	6.419	6.41153	8.32101	7.82062	5.33682
5.04997	6.40213	6.39304	8.3043	7.7962	5.33658
5.05163	6.38497	6.37474	8.28811	7.77173	5.33622
5.0533	6.36712	6.35662	8.27255	7.74681	5.3358
5.05497	6.34862	6.33862	8.25737	7.72149	5.33509
5.05663	6.32975	6.32075	8.24219	7.69606	5.33375
5.0583	6.3108	6.30301	8.22699	7.67064	5.33178
5.05997	6.29213	6.28545	8.21205	7.64523	5.32963
5.06163	6.27415	6.26816	8.19749	7.61979	5.32806
5.0633	6.25696	6.25134	8.18333	7.59428	5.32767
5.06497	6.24013	6.2352	8.16967	7.56878	5.3285
5.06663	6.22301	6.21969	8.15648	7.54342	5.33004
5.0683	6.20531	6.20442	8.14343	7.51819	5.33146
5.06997	6.18728	6.18882	8.13038	7.49297	5.33213
5.07163	6.16919	6.17248	8.11738	7.46754	5.33207
5.0733	6.15118	6.1553	8.1044	7.44149	5.33187
5.07497	6.13335	6.13766	8.0912	7.41452	5.33217
5.07663	6.11581	6.12012	8.07771	7.38686	5.33319
5.0783	6.0986	6.1028	8.06405	7.35919	5.33459
5.07997	6.08174	6.08541	8.05033	7.33215	5.3357
5.08163	6.06524	6.06778	8.03657	7.30594	5.33617
5.0833	6.04889	6.05007	8.02272	7.28034	5.3361
5.08497	6.03241	6.03247	8.00872	7.25501	5.33571
5.08663	6.01567	6.01509	7.99458	7.22994	5.33508
5.0883	5.99862	5.99804	7.98046	7.20517	5.33416
5.08997	5.9812	5.98133	7.96667	7.18033	5.33299
5.09163	5.96344	5.9647	7.95336	7.15473	5.33192
5.0933	5.94529	5.94785	7.94028	7.1281	5.33145
5.09497	5.92678	5.93068	7.92698	7.10077	5.33171
5.09663	5.90819	5.91326	7.91324	7.0733	5.33232
5.0983	5.88984	5.89563	7.89915	7.04606	5.33287
5.09997	5.87184	5.87788	7.88511	7.01903	5.33331
5.10163	5.85419	5.86021	7.87161	6.99197	5.33361
5.1033	5.83676	5.84272	7.85854	6.96478	5.33368
5.10497	5.81922	5.82519	7.84529	6.93752	5.33341
5.10663	5.80132	5.80736	7.83142	6.91029	5.33256
5.1083	5.783	5.78924	7.81702	6.88318	5.33084
5.10997	5.76434	5.771	7.80252	6.85628	5.32845
5.11163	5.7455	5.75276	7.78826	6.82951	5.32594
5.1133	5.72681	5.7344	7.77418	6.80256	5.3237
5.11497	5.70881	5.71569	7.76001	6.77516	5.3218
5.11663	5.69165	5.69666	7.74575	6.74728	5.32008
5.1183	5.67483	5.67758	7.73164	6.71902	5.31836
5.11997	5.65761	5.65892	7.71756	6.69057	5.31643
5.12163	5.63964	5.64094	7.70306	6.66218	5.31421
5.1233	5.62125	5.6233	7.68781	6.6341	5.31165
5.12497	5.60309	5.60544	7.6719	6.60627	5.30864
5.12663	5.58542	5.58715	7.65562	6.57855	5.30519
5.1283	5.56792	5.56868	7.63942	6.55104	5.30148
5.12997	5.55017	5.55038	7.62378	6.52406	5.29769
5.13163	5.53216	5.53231	7.60881	6.49774	5.29386
5.1333	5.51417	5.51437	7.59415	6.47188	5.29004
5.13497	5.49637	5.49644	7.57925	6.44607	5.28627
5.13663	5.4787	5.47847	7.56374	6.41986	5.28259
5.1383	5.46096	5.46048	7.54774	6.39307	5.27903
5.13997	5.4431	5.44247	7.5319	6.3659	5.27543
5.14163	5.42516	5.42436	7.51668	6.33873	5.2713
5.1433	5.40729	5.40612	7.50191	6.31178	5.26627
5.14497	5.38955	5.38787	7.48696	6.28522	5.26049
5.14663	5.37196	5.36976	7.47125	6.25916	5.25461
5.1483	5.35449	5.35188	7.45461	6.2335	5.24927
5.14997	5.33717	5.33403	7.43761	6.20794	5.24471
5.15163	5.32005	5.31592	7.42101	6.18241	5.24083
5.1533	5.30317	5.29742	7.40522	6.15714	5.2374
5.15497	5.28644	5.27885	7.39032	6.13242	5.23397
5.15663	5.26986	5.26076	7.37629	6.1083	5.23013
5.1583	5.25357	5.24345	7.36308	6.08458	5.22581
5.15997	5.23767	5.22669	7.35043	6.06094	5.22124
5.16163	5.22212	5.21001	7.33789	6.03713	5.21649
5.1633	5.20684	5.19303	7.32502	6.01327	5.21157
5.16497	5.19187	5.17577	7.31171	5.98971	5.20683
5.16663	5.17728	5.15863	7.29826	5.96658	5.20269
5.1683	5.16312	5.14213	7.28515	5.94373	5.19907
5.16997	5.14922	5.12641	7.27263	5.92114	5.19529
5.17163	5.1352	5.11118	7.26066	5.899	5.19074
5.1733	5.12083	5.0962	7.24922	5.87732	5.1855
5.17497	5.10631	5.08145	7.23829	5.85593	5.18008
5.17663	5.09207	5.06691	7.22773	5.83482	5.17502
5.1783	5.07837	5.05243	7.2173	5.81414	5.17059
5.17997	5.06527	5.03798	7.20706	5.79385	5.16697
5.18163	5.0527	5.02364	7.19733	5.77379	5.16425
5.1833	5.04068	5.00965	7.18806	5.75396	5.16204
5.18497	5.02926	4.99626	7.17866	5.73451	5.15971
5.18663	5.01865	4.98351	7.1688	5.7155	5.15685
5.1883	5.00901	4.97127	7.15888	5.69677	5.15357
5.18997	5.00022	4.95949	7.14963	5.67812	5.15019
5.19163	4.99182	4.94824	7.14174	5.65952	5.14707
5.1933	4.98341	4.93743	7.13527	5.64099	5.14446
5.19497	4.97488	4.92673	7.1296	5.6227	5.1423
5.19663	4.9663	4.91605	7.12408	5.60509	5.14037
5.1983	4.95783	4.90571	7.11876	5.58854	5.1386
5.19997	4.94961	4.89617	7.11398	5.5729	5.13702
5.20163	4.94166	4.88753	7.10985	5.55778	5.13547
5.2033	4.93402	4.87954	7.10628	5.54305	5.1337
5.20497	4.92685	4.87192	7.10312	5.52862	5.13185
5.20663	4.92033	4.86468	7.10018	5.51419	5.13052
5.2083	4.91437	4.85801	7.09723	5.49962	5.12997
5.20997	4.90868	4.85208	7.09422	5.48492	5.12984
5.21163	4.90301	4.84682	7.09145	5.46992	5.1296
5.2133	4.89742	4.84192	7.08932	5.4545	5.12901
5.21497	4.89216	4.83691	7.08801	5.43895	5.1281
5.21663	4.88761	4.83149	7.08744	5.42373	5.12682
5.2183	4.88408	4.82585	7.08725	5.40904	5.12524
5.21997	4.8816	4.82054	7.08696	5.39489	5.12392
5.22163	4.87984	4.81587	7.08617	5.38125	5.12338
5.2233	4.87826	4.81159	7.08485	5.36792	5.12355
5.22497	4.87628	4.80739	7.0832	5.35454	5.12393
5.22663	4.87343	4.80334	7.08134	5.34072	5.12405
5.2283	4.86967	4.79962	7.07933	5.32636	5.1236
5.22997	4.86544	4.79608	7.07733	5.31176	5.12252
5.23163	4.86127	4.79234	7.07561	5.29735	5.12091
5.2333	4.85746	4.78824	7.07426	5.28315	5.11881
5.23497	4.85417	4.78398	7.07311	5.26876	5.11624
5.23663	4.85145	4.77976	7.07171	5.25381	5.11349
5.2383	4.84915	4.77563	7.06967	5.2382	5.11091
5.23997	4.84702	4.77158	7.06701	5.22191	5.10867
5.24163	4.84483	4.76749	7.06405	5.20505	5.1067
5.2433	4.84234	4.76316	7.06104	5.18779	5.10464
5.24497	4.83941	4.7584	7.058	5.17043	5.10214
5.24663	4.83617	4.75315	7.05496	5.15344	5.0991
5.2483	4.8328	4.74752	7.05216	5.13729	5.09559
5.24997	4.82931	4.74183	7.04967	5.12193	5.0916
5.25163	4.82556	4.73654	7.04712	5.1068	5.08714
5.2533	4.82146	4.73194	7.04404	5.09122	5.08242
5.25497	4.81708	4.72806	7.04024	5.07476	5.07764
5.25663	4.81266	4.72473	7.03593	5.05728	5.07277
5.2583	4.80826	4.72144	7.03126	5.03894	5.06755
5.25997	4.80378	4.71753	7.02605	5.02006	5.06184
5.26163	4.79915	4.7127	7.02024	5.00107	5.05581
5.2633	4.79444	4.70718	7.01428	4.98242	5.04962
5.26497	4.78965	4.70148	7.0087	4.96429	5.04328
5.26663	4.78488	4.69598	7.00353	4.94643	5.03679
5.2683	4.78019	4.69079	6.9983	4.92854	5.03012
5.26997	4.77533	4.68558	6.99256	4.91043	5.02304
5.27163	4.77003	4.67968	6.98613	4.89192	5.01529
5.2733	4.76431	4.67268	6.97909	4.87315	5.00695
5.27497	4.75846	4.665	6.97169	4.85449	4.99834
5.27663	4.75279	4.65748	6.96411	4.83605	4.98978
5.2783	4.74743	4.6506	6.95631	4.81766	4.98158
5.27997	4.74228	4.64429	6.94834	4.79937	4.97402
5.28163	4.73726	4.63822	6.94054	4.78145	4.96705
5.2833	4.73245	4.63207	6.93322	4.76396	4.96025
5.28497	4.72779	4.62558	6.9264	4.74661	4.95301
5.28663	4.72284	4.61863	6.91998	4.72917	4.94502
5.2883	4.71696	4.61135	6.91363	4.71163	4.93662
5.28997	4.70995	4.60426	6.90703	4.69414	4.92859
5.29163	4.70235	4.598	6.90007	4.67699	4.92154
5.2933	4.69507	4.59291	6.89295	4.66039	4.91548
5.29497	4.68893	4.5889	6.88604	4.64428	4.90979
5.29663	4.68425	4.58536	6.87969	4.62857	4.90374
5.2983	4.68078	4.58156	6.87394	4.61322	4.89705
5.29997	4.67787	4.57702	6.86847	4.59814	4.89003
5.30163	4.67497	4.57168	6.86304	4.58328	4.88334
5.3033	4.67184	4.56581	6.85786	4.5687	4.87746
5.30497	4.66845	4.55993	6.85323	4.55453	4.87252
5.30663	4.66483	4.55447	6.84916	4.54082	4.86845
5.3083	4.66124	4.54969	6.84558	4.52771	4.86508
5.30997	4.65801	4.54588	6.84242	4.51526	4.86207
5.31163	4.65531	4.54317	6.8395	4.50319	4.85911
5.3133	4.65311	4.54142	6.83651	4.49109	4.85628
5.31497	4.65136	4.54034	6.8334	4.47881	4.85386
5.31663	4.65041	4.53982	6.83058	4.46662	4.85194
5.3183	4.65083	4.53995	6.82865	4.45499	4.85046
5.31997	4.6525	4.54064	6.82802	4.44424	4.84934
5.32163	4.65447	4.54147	6.82854	4.43437	4.8487
5.3233	4.65587	4.54191	6.82977	4.42516	4.84884
5.32497	4.65647	4.54187	6.83171	4.41652	4.84974
5.32663	4.6565	4.54179	6.83464	4.40864	4.85092
5.3283	4.65624	4.54225	6.83835	4.40181	4.85201
5.32997	4.6561	4.54359	6.84204	4.39604	4.85314
5.33163	4.6566	4.54573	6.84505	4.39098	4.85457
[truncated: 402 more rows]

## Sheet: Fig 2D
Time (min)	S41P+Q89M+Q222I+N167P+L168P	+S470V+S477V			S41P+Q89M+Q222I+N167P+L168P (MALSs)	+S470V+S477V (MALS)
0.00165	0	0			160.595	146.704
0.003317	-3.3e-05	-6.5e-05			160.331	146.907
0.004983	-0.00019	-0.00052			159.91	146.999
0.00665	-0.00049	-0.00194			159.722	147.026
0.008317	-0.00078	-0.00468			159.535	146.996
0.009983	-0.00087	-0.00852			159.32	146.944
0.01165	-0.00079	-0.01306			158.995	147.105
0.013317	-0.00085	-0.01798			158.614	147.282
0.014983	-0.00133	-0.02276			158.363	147.213
0.01665	-0.00211	-0.02672			158.238	146.976
0.018317	-0.00263	-0.0296			158.167	146.707
0.019983	-0.00249	-0.03183			158.069	146.66
0.02165	-0.00168	-0.03391			157.861	146.837
0.023317	-0.00042	-0.03576			157.724	146.874
0.024983	0.00108	-0.0371			157.648	146.89
0.02665	0.002603	-0.03806			157.517	146.964
0.028317	0.003749	-0.03899			157.444	147.115
0.029983	0.004182	-0.03994			157.376	147.3
0.03165	0.004037	-0.04074			157.346	147.452
0.033317	0.003777	-0.04141			157.371	147.656
0.034983	0.003707	-0.04206			157.417	147.835
0.03665	0.003818	-0.04292			157.421	147.955
0.038317	0.004042	-0.04434			157.393	148.017
0.039983	0.004317	-0.04652			157.386	148.079
0.04165	0.004512	-0.04919			157.375	148.087
0.043317	0.004605	-0.05198			157.366	148.122
0.044983	0.00468	-0.05473			157.362	148.235
0.04665	0.004587	-0.05726			157.356	148.249
0.048317	0.004009	-0.05906			157.357	148.176
0.049983	0.002901	-0.05973			157.344	148.083
0.05165	0.001686	-0.05947			157.315	148.035
0.053317	0.000969	-0.05912			157.196	148.155
0.054983	0.001183	-0.05941			157.055	148.352
0.05665	0.002393	-0.0604			157.047	148.518
0.058317	0.004186	-0.06169			157.081	148.606
0.059983	0.005695	-0.06312			157.1	148.636
0.06165	0.006221	-0.0648			157.206	148.662
0.063317	0.005793	-0.06691			157.278	148.702
0.064983	0.004997	-0.06944			157.253	148.745
0.06665	0.004298	-0.07222			157.246	148.791
0.068317	0.003772	-0.07499			157.268	148.83
0.069983	0.003288	-0.07738			157.291	148.869
0.07165	0.00285	-0.07912			157.389	148.92
0.073317	0.002701	-0.0804			157.574	148.983
0.074983	0.003092	-0.08154			157.732	149.066
0.07665	0.003967	-0.08254			157.828	149.188
0.078317	0.005085	-0.08319			157.884	149.308
0.079983	0.006203	-0.08349			157.915	149.526
0.08165	0.007004	-0.08369			157.973	149.668
0.083317	0.007236	-0.08404			158.029	149.754
0.084983	0.006971	-0.08467			158.085	149.735
0.08665	0.006394	-0.0857			158.159	149.79
0.088317	0.005527	-0.08722			158.276	149.876
0.089983	0.004526	-0.08924			158.368	149.957
0.09165	0.003683	-0.09161			158.408	150.069
0.093317	0.003022	-0.09412			158.488	150.191
0.094983	0.002468	-0.09637			158.642	150.29
0.09665	0.002263	-0.09792			158.8	150.328
0.098317	0.002608	-0.09862			158.933	150.367
0.099983	0.003087	-0.09874			158.996	150.411
0.10165	0.003041	-0.09871			159.03	150.399
0.103317	0.002431	-0.09873			159.134	150.478
0.104983	0.001891	-0.09884			159.253	150.58
0.10665	0.00204	-0.09914			159.383	150.654
0.108317	0.002868	-0.09987			159.425	150.68
0.109983	0.003842	-0.10092			159.382	150.64
0.11165	0.004424	-0.10192			159.329	150.575
0.113317	0.004489	-0.1027			159.329	150.524
0.114983	0.00427	-0.10336			159.358	150.511
0.11665	0.004065	-0.10395			159.412	150.461
0.118317	0.004033	-0.10444			159.468	150.411
0.119983	0.004182	-0.10499			159.463	150.46
0.12165	0.004424	-0.10571			159.4	150.493
0.123317	0.004657	-0.10659			159.331	150.373
0.124983	0.004754	-0.10771			159.271	150.303
0.12665	0.004577	-0.10919			159.129	150.233
0.128317	0.003958	-0.11093			158.981	150.059
0.129983	0.002817	-0.11269			159.016	149.875
0.13165	0.001392	-0.11405			159.16	149.689
0.133317	0.000158	-0.11452			159.217	149.554
0.134983	-0.00047	-0.1139			159.187	149.4
0.13665	-0.00037	-0.11228			159.131	149.186
0.138317	0.000335	-0.11003			159.114	148.96
0.139983	0.001215	-0.10772			159.135	148.726
0.14165	0.001783	-0.10581			159.132	148.46
0.143317	0.001844	-0.10459			159.028	148.158
0.144983	0.001504	-0.10423			158.971	147.852
0.14665	0.001071	-0.10484			159.178	147.503
0.148317	0.000973	-0.1062			159.495	147.145
0.149983	0.001444	-0.10761			159.711	146.835
0.15165	0.002338	-0.10814			159.802	146.475
0.153317	0.003232	-0.10728			159.825	146.044
0.154983	0.003651	-0.10558			159.756	145.601
0.15665	0.003353	-0.10418			159.595	145.162
0.158317	0.002519	-0.10379			159.559	144.782
0.159983	0.001611	-0.10434			159.551	144.37
0.16165	0.001038	-0.10531			159.413	143.885
0.163317	0.001001	-0.10621			159.237	143.451
0.164983	0.001355	-0.10687			159.085	143.054
0.16665	0.001644	-0.10735			158.997	142.644
0.168317	0.001448	-0.10774			158.996	142.309
0.169983	0.000643	-0.10798			159.015	142.049
0.17165	-0.00055	-0.10795			158.195	141.796
0.173317	-0.00158	-0.10745				141.448
0.174983	-0.00185	-0.10645				141.031
0.17665	-0.00118	-0.10503				140.554
0.178317	0.000116	-0.10341				139.931
0.179983	0.001448	-0.10199				139.298
0.18165	0.002356	-0.1011				138.744
0.183317	0.002901	-0.10057
0.184983	0.00332	-0.09978
0.18665	0.003553	-0.09839
0.188317	0.003469	-0.0967
0.189983	0.003232	-0.09538
0.19165	0.003153	-0.09486
0.193317	0.003325	-0.09487
0.194983	0.003455	-0.09472
0.19665	0.00319	-0.09406
0.198317	0.002608	-0.09317
0.199983	0.002142	-0.09253
0.20165	0.001988	-0.09231
0.203317	0.001909	-0.09241
0.204983	0.001555	-0.09265
0.20665	0.000955	-0.09298
0.208317	0.000624	-0.09342
0.209983	0.001057	-0.09405
0.21165	0.002305	-0.09502
0.213317	0.003809	-0.09615
0.214983	0.004582	-0.09681
0.21665	0.003977	-0.09648
0.218317	0.002431	-0.09518
0.219983	0.00081	-0.0935
0.22165	-0.0005	-0.09212
0.223317	-0.00155	-0.09139
0.224983	-0.00228	-0.09124
0.22665	-0.00249	-0.09127
0.228317	-0.00219	-0.091
0.229983	-0.00181	-0.09034
0.23165	-0.0018	-0.08967
0.233317	-0.00236	-0.08936
0.234983	-0.00319	-0.08924
0.23665	-0.00364	-0.08876
0.238317	-0.00312	-0.08758
0.239983	-0.00172	-0.08602
0.24165	-0.00025	-0.08498
0.243317	0.000652	-0.08522
0.244983	0.00095	-0.08675
0.24665	0.000861	-0.08891
0.248317	0.000647	-0.09094
0.249983	0.000605	-0.09251
0.25165	0.000843	-0.09359
0.253317	0.001206	-0.09408
0.254983	0.001481	-0.09383
0.25665	0.001634	-0.09296
0.258317	0.001858	-0.09196
0.259983	0.002305	-0.09142
0.26165	0.002864	-0.09165
0.263317	0.00325	-0.09254
0.264983	0.003288	-0.09359
0.26665	0.002985	-0.09429
0.268317	0.00251	-0.09435
0.269983	0.002058	-0.09385
0.27165	0.001737	-0.09309
0.273317	0.001453	-0.09258
0.274983	0.000913	-0.09271
0.27665	1.4e-05	-0.09355
0.278317	-0.00091	-0.09488
0.279983	-0.00142	-0.09626
0.28165	-0.00126	-0.09729
0.283317	-0.00046	-0.09783
0.284983	0.000731	-0.09798
0.28665	0.001793	-0.09783
0.288317	0.002156	-0.09749
0.289983	0.001588	-0.09718
0.29165	0.000312	-0.09713
0.293317	-0.00129	-0.09724
0.294983	-0.00288	-0.09713
0.29665	-0.00413	-0.09655
0.298317	-0.00475	-0.09561
0.299983	-0.0046	-0.09475
0.30165	-0.00385	-0.09426
0.303317	-0.00288	-0.09406
0.304983	-0.00191	-0.09365
0.30665	-0.00092	-0.09267
0.308317	7.9e-05	-0.09116
0.309983	0.000936	-0.08937
0.31165	0.001332	-0.08743
0.313317	0.00095	-0.08536
0.314983	-0.00019	-0.0832
0.31665	-0.00171	-0.08079
0.318317	-0.00318	-0.07795
0.319983	-0.00425	-0.07491
0.32165	-0.00465	-0.07217
0.323317	-0.00429	-0.07005
0.324983	-0.00353	-0.06855
0.32665	-0.00289	-0.06753
0.328317	-0.00254	-0.06677
0.329983	-0.00241	-0.0661
0.33165	-0.00255	-0.06555
0.333317	-0.0031	-0.06501
0.334983	-0.00394	-0.06395
0.33665	-0.00472	-0.06161
0.338317	-0.00516	-0.05756
0.339983	-0.00517	-0.05225
0.34165	-0.00475	-0.0468
0.343317	-0.00387	-0.04231
0.344983	-0.0026	-0.03926
0.34665	-0.00115	-0.03718
0.348317	0.000326	-0.03488
0.349983	0.001565	-0.03147
0.35165	0.002193	-0.02713
0.353317	0.002063	-0.02269
0.354983	0.001523	-0.01884
0.35665	0.00088	-0.01593
0.358317	-5.6e-05	-0.0137
0.359983	-0.00161	-0.01138
0.36165	-0.0037	-0.00837
0.363317	-0.0057	-0.0046
0.364983	-0.00673	-0.00025
0.36665	-0.00636	0.004573
0.368317	-0.00497	0.009881
0.369983	-0.00348	0.015558
0.37165	-0.00267	0.021257
0.373317	-0.00284	0.026538
0.374983	-0.00368	0.03112
0.37665	-0.00464	0.035036
0.378317	-0.00533	0.038464
0.379983	-0.00561	0.041602
0.38165	-0.0055	0.044862
0.383317	-0.00498	0.048643
0.384983	-0.00408	0.05288
0.38665	-0.00294	0.057141
0.388317	-0.00186	0.061207
0.389983	-0.0011	0.065318
0.39165	-0.00081	0.069765
0.393317	-0.00093	0.074455
0.394983	-0.00118	0.0792
0.39665	-0.00129	0.084024
0.398317	-0.00122	0.089053
0.399983	-0.00109	0.094292
0.40165	-0.00103	0.099516
0.403317	-0.00102	0.104541
0.404983	-0.00101	0.109333
0.40665	-0.00111	0.113789
0.408317	-0.00148	0.117621
0.409983	-0.00203	0.120471
0.41165	-0.00267	0.12219
0.413317	-0.00362	0.123112
0.414983	-0.00498	0.124075
0.41665	-0.00644	0.12605
0.418317	-0.00743	0.129449
0.419983	-0.00753	0.133775
0.42165	-0.00674	0.13818
0.423317	-0.00547	0.14218
0.424983	-0.0042	0.145715
0.42665	-0.00325	0.148858
0.428317	-0.00279	0.151596
0.429983	-0.00286	0.153803
0.43165	-0.00316	0.155475
0.433317	-0.00321	0.156802
0.434983	-0.00272	0.158092
0.43665	-0.00184	0.15968
0.438317	-0.00092	0.16178
0.439983	-0.00034	0.164188
0.44165	-0.00014	0.166334
0.443317	-6.1e-05	0.167708
0.444983	-6.5e-05	0.168132
0.44665	-0.00064	0.167829
0.448317	-0.00199	0.16727
0.449983	-0.00371	0.166893
0.45165	-0.00517	0.166795
0.453317	-0.0058	0.166707
0.454983	-0.0053	0.166334
0.45665	-0.00398	0.165715
0.458317	-0.00266	0.165007
0.459983	-0.00214	0.164201
0.46165	-0.00258	0.163303
0.463317	-0.00354	0.162427
0.464983	-0.00451	0.16165
0.46665	-0.00513	0.160919
0.468317	-0.00522	0.160197
0.469983	-0.00491	0.159494
0.47165	-0.0045	0.158893
0.473317	-0.00432	0.158297
0.474983	-0.00447	0.157491
0.47665	-0.00463	0.156392
0.478317	-0.0046	0.155186
0.479983	-0.00456	0.154022
0.48165	-0.00468	0.152648
0.483317	-0.00486	0.150548
0.484983	-0.00502	0.147396
0.48665	-0.005	0.143507
0.488317	-0.00445	0.139563
0.489983	-0.0032	0.135903
0.49165	-0.00167	0.132527
0.493317	-0.00052	0.12957
0.494983	-0.0003	0.127307
0.49665	-0.00114	0.125845
0.498317	-0.00276	0.124886
0.499983	-0.00467	0.123684
0.50165	-0.00642	0.121584
0.503317	-0.00761	0.118627
0.504983	-0.008	0.115079
0.50665	-0.00764	0.110865
0.508317	-0.00659	0.105849
0.509983	-0.00504	0.100392
0.51165	-0.00347	0.095177
0.513317	-0.00246	0.090632
0.514983	-0.00219	0.086613
0.51665	-0.00244	0.082734
0.518317	-0.00272	0.078795
0.519983	-0.00271	0.074953
0.52165	-0.00253	0.071512
0.523317	-0.00244	0.068583
0.524983	-0.00243	0.06598
0.52665	-0.00242	0.063544
0.528317	-0.0024	0.06123
0.529983	-0.00245	0.058864
0.53165	-0.00262	0.056182
0.533317	-0.00283	0.053095
0.534983	-0.00296	0.049598
0.53665	-0.00304	0.045747
0.538317	-0.00324	0.041868
0.539983	-0.00375	0.038431
0.54165	-0.00462	0.03553
0.543317	-0.00578	0.032741
0.544983	-0.007	0.029667
0.54665	-0.00789	0.026319
0.548317	-0.00817	0.022855
0.549983	-0.00791	0.019255
0.55165	-0.00735	0.015404
0.553317	-0.0067	0.011376
0.554983	-0.00602	0.007586
0.55665	-0.00537	0.004447
0.558317	-0.00474	0.001956
0.559983	-0.00414	-0.00026
0.56165	-0.00369	-0.00263
0.563317	-0.00341	-0.00543
0.564983	-0.00304	-0.00882
0.56665	-0.00219	-0.01279
0.568317	-0.001	-0.01691
0.569983	-0.00021	-0.02057
0.57165	-0.00036	-0.02343
0.573317	-0.0013	-0.02573
0.574983	-0.00261	-0.02799
0.57665	-0.00398	-0.03053
0.578317	-0.00518	-0.03343
0.579983	-0.00607	-0.03655
0.58165	-0.00653	-0.03955
0.583317	-0.00665	-0.04198
0.584983	-0.00671	-0.04378
0.58665	-0.00705	-0.04554
0.588317	-0.00786	-0.048
0.589983	-0.009	-0.05147
0.59165	-0.0101	-0.05564
0.593317	-0.01078	-0.05987
0.594983	-0.01079	-0.06362
0.59665	-0.01011	-0.06676
0.598317	-0.00896	-0.06938
0.599983	-0.00773	-0.0714
0.60165	-0.0067	-0.07279
0.603317	-0.00607	-0.07392
0.604983	-0.00591	-0.07525
0.60665	-0.00613	-0.077
0.608317	-0.00655	-0.07921
0.609983	-0.00699	-0.08156
0.61165	-0.00721	-0.08372
0.613317	-0.00697	-0.08563
0.614983	-0.00641	-0.08749
0.61665	-0.006	-0.08939
0.618317	-0.00615	-0.09125
0.619983	-0.00684	-0.09301
0.62165	-0.00763	-0.09488
0.623317	-0.00808	-0.09708
0.624983	-0.00798	-0.09945
0.62665	-0.00737	-0.10156
0.628317	-0.00664	-0.10322
0.629983	-0.00623	-0.10459
0.63165	-0.0061	-0.10598
0.633317	-0.00573	-0.10766
0.634983	-0.00479	-0.10965
0.63665	-0.00352	-0.11185
0.638317	-0.00251	-0.11426
0.639983	-0.00211	-0.11717
0.64165	-0.00233	-0.12078
0.643317	-0.0029	-0.12492
0.644983	-0.00362	-0.12893
0.64665	-0.00447	-0.13195
0.648317	-0.0054	-0.13346
0.649983	-0.00613	-0.13362
0.65165	-0.00643	-0.13313
0.653317	-0.00648	-0.13287
0.654983	-0.00665	-0.13345
0.65665	-0.00713	-0.13494
0.658317	-0.00801	-0.13691
0.659983	-0.00933	-0.13891
0.66165	-0.01064	-0.14077
0.663317	-0.01101	-0.14253
0.664983	-0.00984	-0.14415
0.66665	-0.0076	-0.14559
0.668317	-0.00542	-0.14718
0.669983	-0.00411	-0.14924
0.67165	-0.00373	-0.15169
0.673317	-0.00371	-0.1543
0.674983	-0.00361	-0.15679
0.67665	-0.00334	-0.15888
0.678317	-0.00306	-0.16032
0.679983	-0.00306	-0.1611
0.68165	-0.0036	-0.16135
0.683317	-0.00468	-0.16131
0.684983	-0.00591	-0.16123
0.68665	-0.00686	-0.16137
0.688317	-0.00722	-0.16199
0.689983	-0.00685	-0.16315
0.69165	-0.00583	-0.16468
0.693317	-0.00445	-0.1661
0.694983	-0.00302	-0.16705
0.69665	-0.00166	-0.16767
0.698317	-0.00037	-0.1686
0.699983	0.000577	-0.17035
0.70165	0.000559	-0.17294
0.703317	-0.00083	-0.17597
0.704983	-0.0034	-0.17896
0.70665	-0.00647	-0.18152
0.708317	-0.00892	-0.18337
0.709983	-0.00969	-0.1845
0.71165	-0.00861	-0.18513
0.713317	-0.00656	-0.18565
0.714983	-0.00469	-0.18625
0.71665	-0.0038	-0.18688
0.718317	-0.0041	-0.18754
0.719983	-0.00503	-0.18819
0.72165	-0.00561	-0.18887
0.723317	-0.00515	-0.18983
0.724983	-0.00356	-0.19125
0.72665	-0.00123	-0.19298
0.728317	0.001071	-0.19456
0.729983	0.002561	-0.19564
0.73165	0.002868	-0.19616
0.733317	0.002212	-0.19632
0.734983	0.001136	-0.19644
0.73665	2.3e-05	-0.19684
0.738317	-0.0011	-0.19741
0.739983	-0.00233	-0.19784
0.74165	-0.00362	-0.19804
0.743317	-0.00479	-0.19829
0.744983	-0.00564	-0.19876
0.74665	-0.00597	-0.19936
0.748317	-0.00569	-0.19995
0.749983	-0.00484	-0.20042
0.75165	-0.00369	-0.20074
0.753317	-0.00257	-0.20103
0.754983	-0.0018	-0.20154
0.75665	-0.00159	-0.20248
0.758317	-0.00188	-0.20392
0.759983	-0.0024	-0.20573
0.76165	-0.00284	-0.20771
0.763317	-0.003	-0.20958
0.764983	-0.00292	-0.21108
0.76665	-0.0029	-0.21219
0.768317	-0.00339	-0.21291
0.769983	-0.00472	-0.21305
0.77165	-0.00678	-0.21243
0.773317	-0.00894	-0.2113
0.774983	-0.0104	-0.21021
0.77665	-0.01062	-0.20948
0.778317	-0.00948	-0.20909
0.779983	-0.00728	-0.20914
0.78165	-0.00488	-0.20981
0.783317	-0.00326	-0.21094
0.784983	-0.00282	-0.21205
0.78665	-0.00329	-0.21285
0.788317	-0.0042	-0.2133
0.789983	-0.00515	-0.2134
0.79165	-0.00577	-0.21321
0.793317	-0.00585	-0.21297
0.794983	-0.00532	-0.21284
0.79665	-0.00434	-0.21279
0.798317	-0.00335	-0.21272
0.799983	-0.00299	-0.21253
0.80165	-0.00355	-0.2122
0.803317	-0.00487	-0.21202
0.804983	-0.00654	-0.21242
0.80665	-0.00817	-0.21332
0.808317	-0.00942	-0.21416
0.809983	-0.00983	-0.2145
0.81165	-0.00916	-0.21432
0.813317	-0.00784	-0.21367
0.814983	-0.00673	-0.21271
0.81665	-0.00645	-0.21178
0.818317	-0.0071	-0.2113
0.819983	-0.00825	-0.21141
0.82165	-0.00922	-0.21184
0.823317	-0.00942	-0.21223
0.824983	-0.00874	-0.21243
0.82665	-0.00748	-0.2124
0.828317	-0.00621	-0.21193
0.829983	-0.00562	-0.21089
0.83165	-0.0063	-0.20969
0.833317	-0.00821	-0.20905
0.834983	-0.01071	-0.20934
0.83665	-0.01286	-0.21005
0.838317	-0.01384	-0.21018
0.839983	-0.01334	-0.20907
0.84165	-0.01166	-0.2067
0.843317	-0.0095	-0.20359
0.844983	-0.00759	-0.20072
0.84665	-0.00636	-0.19917
0.848317	-0.00607	-0.19939
0.849983	-0.00677	-0.20094
0.85165	-0.00804	-0.2029
0.853317	-0.00917	-0.20444
0.854983	-0.00955	-0.20517
0.85665	-0.00913	-0.20525
0.858317	-0.00835	-0.20521
0.859983	-0.00775	-0.20555
0.86165	-0.00779	-0.20635
0.863317	-0.00868	-0.20709
0.864983	-0.00994	-0.20715
0.86665	-0.01077	-0.20634
0.868317	-0.01065	-0.2051
0.869983	-0.00961	-0.20405
0.87165	-0.00812	-0.20333
0.873317	-0.0069	-0.20258
0.874983	-0.0066	-0.2016
0.87665	-0.00733	-0.2006
0.878317	-0.00853	-0.19982
0.879983	-0.00951	-0.19929
0.88165	-0.01	-0.1991
0.883317	-0.00999	-0.19935
0.884983	-0.00948	-0.19997
0.88665	-0.00851	-0.2006
0.888317	-0.00737	-0.20075
0.889983	-0.00634	-0.20013
0.89165	-0.00558	-0.19906
0.893317	-0.00506	-0.19813
0.894983	-0.00465	-0.19768
0.89665	-0.00427	-0.19773
0.898317	-0.00394	-0.19817
0.899983	-0.00383	-0.19875
0.90165	-0.00426	-0.19898
0.903317	-0.00546	-0.19842
0.904983	-0.00715	-0.19704
0.90665	-0.0085	-0.19528
0.908317	-0.00879	-0.19371
0.909983	-0.00796	-0.19274
0.91165	-0.00666	-0.19225
0.913317	-0.00556	-0.19175
0.914983	-0.00488	-0.19084
0.91665	-0.00448	-0.18948
0.918317	-0.00431	-0.18787
0.919983	-0.00454	-0.18632
0.92165	-0.00518	-0.1853
0.923317	-0.00598	-0.1851
0.924983	-0.00671	-0.18558
0.92665	-0.0074	-0.18631
0.928317	-0.00814	-0.18701
0.929983	-0.00887	-0.18761
0.93165	-0.00946	-0.1881
0.933317	-0.00992	-0.18845
0.934983	-0.01019	-0.1885
0.93665	-0.01021	-0.18814
0.938317	-0.01016	-0.18756
0.939983	-0.01032	-0.18717
0.94165	-0.01073	-0.18737
0.943317	-0.01126	-0.18802
0.944983	-0.01172	-0.18843
0.94665	-0.01194	-0.18796
0.948317	-0.01189	-0.18648
0.949983	-0.01161	-0.1843
0.95165	-0.01109	-0.18198
0.953317	-0.01026	-0.18002
0.954983	-0.00907	-0.17869
0.95665	-0.00763	-0.17799
0.958317	-0.00632	-0.17772
0.959983	-0.00546	-0.17778
0.96165	-0.00502	-0.17811
0.963317	-0.00487	-0.17834
0.964983	-0.00497	-0.17804
0.96665	-0.00536	-0.17706
0.968317	-0.00597	-0.17569
0.969983	-0.00657	-0.17434
0.97165	-0.00684	-0.17305
0.973317	-0.00666	-0.17165
0.974983	-0.00624	-0.17014
0.97665	-0.00576	-0.16882
0.978317	-0.00517	-0.16796
0.979983	-0.00426	-0.16754
0.98165	-0.00297	-0.16742
0.983317	-0.00169	-0.16737
0.984983	-0.00104	-0.16698
0.98665	-0.00147	-0.1658
0.988317	-0.00285	-0.16378
0.989983	-0.00448	-0.1612
0.99165	-0.00559	-0.15844
0.993317	-0.00594	-0.1558
0.994983	-0.00588	-0.15349
0.99665	-0.00573	-0.15168
0.998317	-0.00545	-0.15066
0.999983	-0.00501	-0.1506
1.00165	-0.00454	-0.15122
1.00332	-0.0043	-0.15207
1.00498	-0.00453	-0.15282
1.00665	-0.00514	-0.15312
1.00832	-0.0058	-0.15254
1.00998	-0.00631	-0.15086
1.01165	-0.00671	-0.14832
1.01332	-0.00702	-0.14548
1.01498	-0.00708	-0.14279
1.01665	-0.00668	-0.14041
1.01832	-0.00589	-0.1384
1.01998	-0.00512	-0.13682
1.02165	-0.00489	-0.13556
1.02332	-0.00537	-0.13445
1.02498	-0.00621	-0.13351
1.02665	-0.00693	-0.13274
1.02832	-0.00736	-0.13173
1.02998	-0.00759	-0.13
1.03165	-0.0076	-0.12761
1.03332	-0.00741	-0.12503
1.03498	-0.00716	-0.12282
1.03665	-0.00691	-0.12141
1.03832	-0.00638	-0.12089
1.03998	-0.00529	-0.1208
1.04165	-0.00372	-0.12036
1.04332	-0.00193	-0.11896
1.04498	0.000135	-0.11692
1.04665	0.002794	-0.11521
1.04832	0.006063	-0.11452
1.04998	0.00922	-0.11474
1.05165	0.011162	-0.11514
1.05332	0.011204	-0.11501
1.05498	0.009583	-0.11424
1.05665	0.007348	-0.11302
1.05832	0.005397	-0.11148
1.05998	0.003795	-0.10965
1.06165	0.002217	-0.10769
1.06332	0.000638	-0.10598
1.06498	-0.00074	-0.10478
1.06665	-0.00181	-0.10409
1.06832	-0.0027	-0.10372
1.06998	-0.00352	-0.10363
1.07165	-0.00425	-0.10367
1.07332	-0.00473	-0.10345
1.07498	-0.00492	-0.10268
1.07665	-0.00498	-0.10157
1.07832	-0.00517	-0.10065
1.07998	-0.00569	-0.10035
1.08165	-0.00672	-0.10075
1.08332	-0.00821	-0.10164
1.08498	-0.00977	-0.10269
1.08665	-0.01112	-0.10365
1.08832	-0.01214	-0.10446
1.08998	-0.01283	-0.10512
1.09165	-0.01305	-0.1056
1.09332	-0.01272	-0.10574
1.09498	-0.01205	-0.10537
1.09665	-0.01145	-0.10449
1.09832	-0.01127	-0.1034
1.09998	-0.01165	-0.10255
1.10165	-0.01243	-0.10211
1.10332	-0.01324	-0.10189
1.10498	-0.01358	-0.10179
1.10665	-0.01305	-0.10206
1.10832	-0.01164	-0.10298
1.10998	-0.00977	-0.10445
1.11165	-0.00788	-0.10606
1.11332	-0.00624	-0.10752
1.11498	-0.00506	-0.10878
1.11665	-0.00464	-0.10985
1.11832	-0.00522	-0.11076
1.11998	-0.00661	-0.11166
1.12165	-0.0081	-0.11271
1.12332	-0.00908	-0.11423
1.12498	-0.00967	-0.11665
1.12665	-0.01035	-0.12004
1.12832	-0.01125	-0.12364
1.12998	-0.01218	-0.12635
1.13165	-0.01294	-0.1277
1.13332	-0.01338	-0.12794
1.13498	-0.01333	-0.12771
1.13665	-0.01267	-0.12775
1.13832	-0.01148	-0.12849
1.13998	-0.01011	-0.12982
1.14165	-0.00909	-0.13124
1.14332	-0.00893	-0.13233
1.14498	-0.00963	-0.13309
1.14665	-0.01068	-0.13387
1.14832	-0.01132	-0.13507
1.14998	-0.01091	-0.13694
1.15165	-0.00954	-0.13954
1.15332	-0.00801	-0.14264
1.15498	-0.00714	-0.14575
1.15665	-0.00717	-0.14829
1.15832	-0.00776	-0.15001
1.15998	-0.00844	-0.15138
1.16165	-0.00916	-0.15304
1.16332	-0.01024	-0.15512
1.16498	-0.01174	-0.15726
1.16665	-0.01313	-0.15917
1.16832	-0.01386	-0.16087
1.16998	-0.01387	-0.16258
1.17165	-0.01352	-0.16436
1.17332	-0.01315	-0.16579
1.17498	-0.01289	-0.16647
1.17665	-0.01265	-0.16673
1.17832	-0.01238	-0.16738
1.17998	-0.01228	-0.16895
1.18165	-0.01253	-0.17138
1.18332	-0.01307	-0.17422
1.18498	-0.0136	-0.17689
1.18665	-0.01398	-0.17901
1.18832	-0.01437	-0.18063
1.18998	-0.0149	-0.18198
1.19165	-0.01533	-0.18325
1.19332	-0.01532	-0.18461
1.19498	-0.01476	-0.18615
1.19665	-0.01371	-0.18787
1.19832	-0.01255	-0.18962
1.19998	-0.01178	-0.1911
1.20165	-0.01142	-0.19199
1.20332	-0.01094	-0.19222
1.20498	-0.00995	-0.1921
1.20665	-0.00858	-0.19203
1.20832	-0.00732	-0.1922
1.20998	-0.0066	-0.19262
1.21165	-0.00654	-0.19305
1.21332	-0.00691	-0.19337
1.21498	-0.00746	-0.1938
1.21665	-0.00801	-0.19464
1.21832	-0.00846	-0.19589
1.21998	-0.00881	-0.19742
1.22165	-0.00923	-0.19917
1.22332	-0.01001	-0.20092
1.22498	-0.01146	-0.20212
1.22665	-0.01344	-0.20238
1.22832	-0.01542	-0.2019
1.22998	-0.01674	-0.20148
1.23165	-0.01689	-0.20183
1.23332	-0.01574	-0.20308
1.23498	-0.01367	-0.20504
1.23665	-0.0116	-0.20747
1.23832	-0.01026	-0.20993
1.23998	-0.00974	-0.21192
1.24165	-0.00963	-0.21325
1.24332	-0.00944	-0.21397
1.24498	-0.0089	-0.21416
1.24665	-0.00803	-0.21371
1.24832	-0.00729	-0.21248
1.24998	-0.00735	-0.21067
1.25165	-0.00853	-0.20888
1.25332	-0.01056	-0.20782
1.25498	-0.01272	-0.2078
1.25665	-0.01435	-0.20849
1.25832	-0.01519	-0.20918
1.25998	-0.0152	-0.20943
1.26165	-0.0143	-0.20922
1.26332	-0.01244	-0.20877
1.26498	-0.00982	-0.20833
1.26665	-0.0069	-0.20792
1.26832	-0.00428	-0.20735
1.26998	-0.00265	-0.20655
1.27165	-0.00265	-0.20571
1.27332	-0.00453	-0.20502
1.27498	-0.00773	-0.20449
1.27665	-0.01106	-0.20403
1.27832	-0.0135	-0.20372
1.27998	-0.01464	-0.20365
1.28165	-0.01466	-0.20379
1.28332	-0.01406	-0.20413
1.28498	-0.01317	-0.20479
1.28665	-0.01202	-0.20566
1.28832	-0.0107	-0.20641
1.28998	-0.0096	-0.20694
1.29165	-0.00912	-0.20734
1.29332	-0.0094	-0.20758
1.29498	-0.01005	-0.20769
1.29665	-0.01039	-0.20765
1.29832	-0.01003	-0.20719
1.29998	-0.0089	-0.20606
1.30165	-0.00687	-0.20447
1.30332	-0.00413	-0.20289
1.30498	-0.00158	-0.2018
1.30665	-0.0003	-0.20143
1.30832	-0.00064	-0.20163
1.30998	-0.00217	-0.20196
1.31165	-0.00414	-0.20197
1.31332	-0.00608	-0.20152
1.31498	-0.00781	-0.20082
1.31665	-0.00939	-0.2002
1.31832	-0.01087	-0.19997
1.31998	-0.01222	-0.2003
1.32165	-0.01333	-0.20106
1.32332	-0.01403	-0.20185
1.32498	-0.01431	-0.20233
1.32665	-0.01433	-0.20267
1.32832	-0.01425	-0.20323
1.32998	-0.01426	-0.20401
1.33165	-0.01462	-0.2047
1.33332	-0.01525	-0.20505
1.33498	-0.01572	-0.2051
1.33665	-0.01573	-0.20492
1.33832	-0.01528	-0.20439
1.33998	-0.01445	-0.20354
1.34165	-0.01325	-0.20287
1.34332	-0.01199	-0.20308
1.34498	-0.011	-0.20446
1.34665	-0.01034	-0.20668
1.34832	-0.00993	-0.20919
1.34998	-0.00969	-0.21154
1.35165	-0.00936	-0.21327
1.35332	-0.00853	-0.21419
1.35498	-0.00719	-0.21449
1.35665	-0.00593	-0.21462
1.35832	-0.00537	-0.21487
1.35998	-0.00567	-0.21534
1.36165	-0.00645	-0.21604
1.36332	-0.00717	-0.21689
1.36498	-0.00761	-0.21769
1.36665	-0.00796	-0.21837
1.36832	-0.00858	-0.21911
1.36998	-0.00975	-0.22003
1.37165	-0.01135	-0.22094
1.37332	-0.01276	-0.22168
1.37498	-0.01328	-0.2224
1.37665	-0.01274	-0.2233
1.37832	-0.0117	-0.22432
1.37998	-0.01079	-0.22512
1.38165	-0.01031	-0.22541
1.38332	-0.01046	-0.22523
1.38498	-0.01131	-0.22494
1.38665	-0.01259	-0.22507
1.38832	-0.01384	-0.22586
1.38998	-0.01459	-0.22717
1.39165	-0.01449	-0.22887
1.39332	-0.01359	-0.23091
1.39498	-0.01219	-0.2331
1.39665	-0.01095	-0.23515
1.39832	-0.01076	-0.23685
1.39998	-0.01208	-0.23824
1.40165	-0.01425	-0.23955
1.40332	-0.01595	-0.24092
1.40498	-0.01635	-0.24235
1.40665	-0.01554	-0.24383
1.40832	-0.01429	-0.24538
1.40998	-0.01337	-0.24692
1.41165	-0.01309	-0.24817
1.41332	-0.01312	-0.24901
1.41498	-0.01293	-0.24953
1.41665	-0.01221	-0.24982
1.41832	-0.01108	-0.24993
1.41998	-0.00984	-0.25013
1.42165	-0.00885	-0.25072
1.42332	-0.00844	-0.25201
1.42498	-0.0089	-0.25408
1.42665	-0.01011	-0.25665
1.42832	-0.01142	-0.25916
1.42998	-0.01205	-0.26116
1.43165	-0.01191	-0.26253
1.43332	-0.01155	-0.26362
1.43498	-0.01145	-0.26484
1.43665	-0.0116	-0.26636
1.43832	-0.01178	-0.268
1.43998	-0.01181	-0.26952
1.44165	-0.01167	-0.271
1.44332	-0.01147	-0.27269
1.44498	-0.01126	-0.27461
1.44665	-0.01111	-0.27662
1.44832	-0.01102	-0.27846
1.44998	-0.01103	-0.27995
1.45165	-0.01113	-0.28106
1.45332	-0.01128	-0.28184
1.45498	-0.0114	-0.28219
1.45665	-0.01157	-0.28219
1.45832	-0.01191	-0.28223
1.45998	-0.01243	-0.28269
1.46165	-0.01304	-0.28363
1.46332	-0.01348	-0.28491
1.46498	-0.01349	-0.28646
1.46665	-0.01291	-0.28828
1.46832	-0.01199	-0.29013
1.46998	-0.0113	-0.29155
1.47165	-0.01109	-0.29241
1.47332	-0.0111	-0.29308
1.47498	-0.01093	-0.29397
1.47665	-0.01043	-0.29527
1.47832	-0.00957	-0.29693
1.47998	-0.00838	-0.29882
1.48165	-0.00704	-0.30073
1.48332	-0.00583	-0.30231
1.48498	-0.00497	-0.3033
1.48665	-0.00442	-0.30368
1.48832	-0.00399	-0.3035
1.48998	-0.00369	-0.30286
1.49165	-0.00394	-0.30201
1.49332	-0.00492	-0.30123
1.49498	-0.00615	-0.30072
1.49665	-0.007	-0.30079
1.49832	-0.00736	-0.30165
1.49998	-0.00753	-0.30326
1.50165	-0.00791	-0.30531
1.50332	-0.00871	-0.30735
1.50498	-0.00986	-0.30905
1.50665	-0.01103	-0.31034
1.50832	-0.01176	-0.31132
1.50998	-0.01187	-0.31206
1.51165	-0.01168	-0.31243
1.51332	-0.01154	-0.31227
1.51498	-0.01151	-0.31168
1.51665	-0.01148	-0.31124
1.51832	-0.01133	-0.31163
1.51998	-0.01113	-0.31291
1.52165	-0.0111	-0.31461
1.52332	-0.01128	-0.31642
1.52498	-0.01152	-0.31826
1.52665	-0.01146	-0.3197
1.52832	-0.01058	-0.3202
1.52998	-0.00833	-0.31971
1.53165	-0.0046	-0.31872
1.53332	7.5e-05	-0.31783
1.53498	0.004768	-0.31738
1.53665	0.008652	-0.31747
1.53832	0.011283	-0.31813
1.53998	0.012456	-0.31928
1.54165	0.012107	-0.3206
1.54332	0.010645	-0.32169
1.54498	0.008927	-0.32223
1.54665	0.007553	-0.32223
1.54832	0.006431	-0.32213
1.54998	0.00522	-0.32239
1.55165	0.003884	-0.32313
1.55332	0.002612	-0.32425
1.55498	0.00149	-0.32572
1.55665	0.000554	-0.32734
1.55832	-9.3e-05	-0.32872
1.55998	-0.00055	-0.32961
1.56165	-0.00119	-0.33013
1.56332	-0.00221	-0.33052
1.56498	-0.00353	-0.33088
1.56665	-0.00519	-0.33132
1.56832	-0.00751	-0.33214
1.56998	-0.01045	-0.33334
1.57165	-0.01357	-0.33443
1.57332	-0.0161	-0.33493
1.57498	-0.01729	-0.33488
1.57665	-0.01673	-0.33462
1.57832	-0.01483	-0.3343
1.57998	-0.01263	-0.33388
1.58165	-0.011	-0.33349
1.58332	-0.0101	-0.33345
1.58498	-0.00975	-0.33391
1.58665	-0.00979	-0.33455
1.58832	-0.00993	-0.33484
1.58998	-0.00982	-0.3344
1.59165	-0.00941	-0.3332
1.59332	-0.00898	-0.33165
1.59498	-0.00896	-0.33035
1.59665	-0.00955	-0.32972
1.59832	-0.01061	-0.33
1.59998	-0.01189	-0.33101
1.60165	-0.0133	-0.3321
1.60332	-0.01478	-0.33275
1.60498	-0.01611	-0.33295
1.60665	-0.01707	-0.33294
1.60832	-0.01767	-0.33292
1.60998	-0.01795	-0.3331
1.61165	-0.01775	-0.33367
1.61332	-0.01703	-0.33458
1.61498	-0.01617	-0.33565
1.61665	-0.01542	-0.33687
1.61832	-0.01468	-0.33826
1.61998	-0.01377	-0.33968
1.62165	-0.01282	-0.34079
1.62332	-0.01213	-0.34129
1.62498	-0.01173	-0.34115
1.62665	-0.01136	-0.34045
1.62832	-0.0109	-0.33936
1.62998	-0.01055	-0.3382
1.63165	-0.01056	-0.33739
1.63332	-0.01102	-0.33729
1.63498	-0.01184	-0.33789
1.63665	-0.01291	-0.33878
1.63832	-0.01407	-0.33957
1.63998	-0.01498	-0.34011
1.64165	-0.01533	-0.34048
1.64332	-0.01521	-0.34094
1.64498	-0.01479	-0.34166
1.64665	-0.01414	-0.34253
1.64832	-0.01359	-0.34344
1.64998	-0.01365	-0.34438
1.65165	-0.01462	-0.3453
1.65332	-0.01622	-0.34619
1.65498	-0.01778	-0.34703
1.65665	-0.01883	-0.34774
1.65832	-0.01948	-0.34813
1.65998	-0.0201	-0.34811
1.66165	-0.02059	-0.34783
1.66332	-0.02034	-0.34763
1.66498	-0.01907	-0.34782
1.66665	-0.01721	-0.34835
1.66832	-0.0154	-0.34872
1.66998	-0.01406	-0.34866
1.67165	-0.01326	-0.34849
1.67332	-0.01289	-0.3487
1.67498	-0.01283	-0.34945
1.67665	-0.01295	-0.35059
1.67832	-0.01303	-0.35185
1.67998	-0.01294	-0.35293
1.68165	-0.01282	-0.35353
1.68332	-0.01297	-0.35348
1.68498	-0.01341	-0.35284
1.68665	-0.01372	-0.35188
1.68832	-0.01361	-0.35103
1.68998	-0.01322	-0.35058
1.69165	-0.01275	-0.35044
1.69332	-0.01232	-0.35045
1.69498	-0.01201	-0.35052
1.69665	-0.01187	-0.35074
1.69832	-0.01189	-0.35123
1.69998	-0.01192	-0.35206
1.70165	-0.01187	-0.35318
1.70332	-0.01174	-0.35447
1.70498	-0.01174	-0.35568
1.70665	-0.01207	-0.35662
1.70832	-0.0127	-0.35718
1.70998	-0.01325	-0.3573
1.71165	-0.01348	-0.35727
1.71332	-0.0135	-0.35744
1.71498	-0.01342	-0.35786
1.71665	-0.01318	-0.35828
1.71832	-0.01293	-0.35858
1.71998	-0.01289	-0.35884
1.72165	-0.01306	-0.35905
1.72332	-0.0133	-0.35903
1.72498	-0.01374	-0.35868
1.72665	-0.01459	-0.3584
1.72832	-0.01555	-0.35861
1.72998	-0.01603	-0.35939
1.73165	-0.01587	-0.36047
1.73332	-0.01545	-0.36138
1.73498	-0.01512	-0.36176
1.73665	-0.015	-0.36164
1.73832	-0.01523	-0.36125
1.73998	-0.01582	-0.36059
1.74165	-0.01646	-0.35956
1.74332	-0.01677	-0.35855
1.74498	-0.0166	-0.35831
1.74665	-0.01607	-0.35933
1.74832	-0.01552	-0.36136
1.74998	-0.01527	-0.36358
1.75165	-0.0154	-0.36519
1.75332	-0.01553	-0.36581
1.75498	-0.01528	-0.36557
1.75665	-0.01465	-0.36499
1.75832	-0.01384	-0.36464
1.75998	-0.013	-0.36484
1.76165	-0.01239	-0.36553
1.76332	-0.01228	-0.36641
1.76498	-0.01253	-0.36723
1.76665	-0.01252	-0.36796
1.76832	-0.01188	-0.36881
1.76998	-0.01094	-0.36979
1.77165	-0.01042	-0.37045
1.77332	-0.01055	-0.37047
1.77498	-0.01103	-0.37008
1.77665	-0.01151	-0.36961
1.77832	-0.01193	-0.36913
1.77998	-0.01238	-0.36864
1.78165	-0.0128	-0.36832
1.78332	-0.01292	-0.36832
1.78498	-0.01234	-0.36863
1.78665	-0.01103	-0.36917
1.78832	-0.00967	-0.37
1.78998	-0.00909	-0.37115
1.79165	-0.00953	-0.37249
1.79332	-0.01066	-0.37374
1.79498	-0.01217	-0.37473
1.79665	-0.01393	-0.37559
1.79832	-0.01569	-0.37646
1.79998	-0.01688	-0.37709
1.80165	-0.01698	-0.37714
1.80332	-0.01605	-0.37657
1.80498	-0.01452	-0.37565
1.80665	-0.01292	-0.37496
1.80832	-0.01158	-0.37511
1.80998	-0.01071	-0.37631
1.81165	-0.01054	-0.3783
1.81332	-0.01122	-0.38066
1.81498	-0.01251	-0.38296
1.81665	-0.01395	-0.38477
1.81832	-0.01502	-0.38565
1.81998	-0.0154	-0.38545
1.82165	-0.01506	-0.38434
1.82332	-0.01411	-0.38282
1.82498	-0.01289	-0.38147
1.82665	-0.01182	-0.38062
1.82832	-0.01108	-0.3802
1.82998	-0.0104	-0.37975
1.83165	-0.00958	-0.37901
1.83332	-0.00894	-0.37822
1.83498	-0.009	-0.37786
1.83665	-0.00988	-0.37822
1.83832	-0.01125	-0.37902
1.83998	-0.01273	-0.37955
1.84165	-0.01408	-0.37936
1.84332	-0.01492	-0.37848
1.84498	-0.01484	-0.37725
1.84665	-0.01383	-0.37621
1.84832	-0.01241	-0.37591
1.84998	-0.01128	-0.37661
1.85165	-0.01098	-0.37806
1.85332	-0.01179	-0.37964
1.85498	-0.01368	-0.38094
1.85665	-0.0162	-0.38194
1.85832	-0.01852	-0.38287
1.85998	-0.01991	-0.38382
1.86165	-0.02015	-0.38465
1.86332	-0.01956	-0.38511
1.86498	-0.01845	-0.38501
1.86665	-0.01703	-0.38444
1.86832	-0.01548	-0.38376
1.86998	-0.01408	-0.38348
1.87165	-0.01302	-0.38381
1.87332	-0.01237	-0.38463
1.87498	-0.01215	-0.38564
1.87665	-0.01225	-0.38638
1.87832	-0.01244	-0.38646
1.87998	-0.0126	-0.38581
1.88165	-0.01288	-0.38489
1.88332	-0.0135	-0.38425
1.88498	-0.01441	-0.38413
1.88665	-0.01526	-0.38425
1.88832	-0.01561	-0.38405
1.88998	-0.01521	-0.38312
1.89165	-0.01415	-0.38172
1.89332	-0.01277	-0.38039
1.89498	-0.01151	-0.37944
1.89665	-0.01065	-0.3789
1.89832	-0.01033	-0.3788
1.89998	-0.01059	-0.3792
1.90165	-0.01114	-0.38009
1.90332	-0.01151	-0.38129
1.90498	-0.01171	-0.38244
1.90665	-0.01229	-0.38328
1.90832	-0.01354	-0.38372
1.90998	-0.01499	-0.38383
1.91165	-0.01602	-0.38371
1.91332	-0.0164	-0.38362
1.91498	-0.0162	-0.38408
1.91665	-0.0156	-0.38533
1.91832	-0.01521	-0.38692
1.91998	-0.01587	-0.38828
1.92165	-0.01783	-0.38922
1.92332	-0.02056	-0.3898
1.92498	-0.02307	-0.39003
1.92665	-0.02447	-0.38991
1.92832	-0.02435	-0.38953
1.92998	-0.02298	-0.38898
1.93165	-0.02114	-0.38819
1.93332	-0.01966	-0.38696
1.93498	-0.01896	-0.3852
1.93665	-0.01904	-0.38324
1.93832	-0.0196	-0.38189
1.93998	-0.02019	-0.38187
1.94165	-0.02022	-0.38306
1.94332	-0.01939	-0.38463
1.94498	-0.01764	-0.38584
1.94665	-0.01531	-0.3865
1.94832	-0.01323	-0.38671
1.94998	-0.01216	-0.38667
1.95165	-0.01218	-0.38662
1.95332	-0.01297	-0.38673
1.95498	-0.01415	-0.38703
1.95665	-0.01525	-0.38762
1.95832	-0.01584	-0.3885
1.95998	-0.0158	-0.38935
1.96165	-0.01536	-0.38971
1.96332	-0.01487	-0.3893
1.96498	-0.0146	-0.38837
1.96665	-0.01478	-0.38758
1.96832	-0.01571	-0.38755
1.96998	-0.01732	-0.38817
1.97165	-0.01905	-0.3888
1.97332	-0.02023	-0.38893
1.97498	-0.02057	-0.38853
1.97665	-0.02004	-0.388
1.97832	-0.01889	-0.38764
1.97998	-0.01754	-0.38754
1.98165	-0.0164	-0.3876
1.98332	-0.01565	-0.38772
1.98498	-0.01527	-0.38805
1.98665	-0.01526	-0.38857
1.98832	-0.01552	-0.38886
1.98998	-0.01573	-0.38851
1.99165	-0.01582	-0.38759
1.99332	-0.01628	-0.38645
1.99498	-0.01743	-0.38546
1.99665	-0.01886	-0.38497
1.99832	-0.01972	-0.38513
1.99998	-0.01941	-0.38574
2.00165	-0.01824	-0.38638
2.00332	-0.01713	-0.38678
2.00498	-0.01685	-0.38681
2.00665	-0.01754	-0.38649
2.00832	-0.01898	-0.38599
2.00998	-0.02076	-0.38541
2.01165	-0.02223	-0.38485
2.01332	-0.02285	-0.38457
2.01498	-0.02247	-0.38484
2.01665	-0.0213	-0.38536
2.01832	-0.01967	-0.38547
2.01998	-0.01811	-0.38479
2.02165	-0.017	-0.38353
2.02332	-0.01631	-0.38202
2.02498	-0.01567	-0.38048
2.02665	-0.01499	-0.37909
2.02832	-0.01471	-0.37807
2.02998	-0.01525	-0.37751
2.03165	-0.01652	-0.37733
2.03332	-0.01791	-0.37724
2.03498	-0.01872	-0.37694
2.03665	-0.01865	-0.37626
2.03832	-0.01782	-0.3754
2.03998	-0.01661	-0.37498
2.04165	-0.01544	-0.37551
2.04332	-0.01469	-0.37662
2.04498	-0.01458	-0.37747
2.04665	-0.01523	-0.37768
2.04832	-0.01659	-0.37746
2.04998	-0.01819	-0.37717
2.05165	-0.01927	-0.37705
2.05332	-0.01936	-0.37719
2.05498	-0.01865	-0.37735
2.05665	-0.01777	-0.37711
2.05832	-0.01717	-0.37612
2.05998	-0.01689	-0.37429
2.06165	-0.01669	-0.37198
2.06332	-0.01638	-0.36979
2.06498	-0.01588	-0.36815
2.06665	-0.01545	-0.36703
2.06832	-0.01536	-0.36607
2.06998	-0.01556	-0.3651
2.07165	-0.01574	-0.36415
2.07332	-0.01566	-0.36339
2.07498	-0.01547	-0.3628
2.07665	-0.01531	-0.36211
2.07832	-0.01508	-0.36126
2.07998	-0.01466	-0.36046
2.08165	-0.01401	-0.35991
2.08332	-0.01311	-0.35959
2.08498	-0.01208	-0.35943
2.08665	-0.01133	-0.35939
2.08832	-0.01127	-0.35956
2.08998	-0.01198	-0.35978
2.09165	-0.01326	-0.35955
2.09332	-0.01467	-0.35865
2.09498	-0.01561	-0.35743
2.09665	-0.01573	-0.3563
2.09832	-0.01522	-0.35531
2.09998	-0.01461	-0.35433
2.10165	-0.01418	-0.35323
2.10332	-0.01377	-0.35195
2.10498	-0.01326	-0.35055
2.10665	-0.0128	-0.34927
2.10832	-0.01238	-0.34826
2.10998	-0.01188	-0.34721
2.11165	-0.01131	-0.34563
2.11332	-0.01082	-0.34345
2.11498	-0.01048	-0.34104
2.11665	-0.01036	-0.33888
2.11832	-0.01069	-0.3372
2.11998	-0.0117	-0.33584
2.12165	-0.01337	-0.33462
2.12332	-0.01532	-0.33366
2.12498	-0.01689	-0.33307
2.12665	-0.0176	-0.33274
2.12832	-0.01737	-0.33258
2.12998	-0.01655	-0.33254
2.13165	-0.01561	-0.33244
2.13332	-0.01499	-0.33208
2.13498	-0.01498	-0.33133
2.13665	-0.01553	-0.32999
2.13832	-0.01639	-0.32807
2.13998	-0.01716	-0.32615
2.14165	-0.01745	-0.32497
2.14332	-0.01711	-0.32489
2.14498	-0.01643	-0.3258
2.14665	-0.01589	-0.32719
2.14832	-0.01577	-0.32834
2.14998	-0.01607	-0.32864
2.15165	-0.01657	-0.32792
2.15332	-0.01695	-0.32658
2.15498	-0.01684	-0.32526
2.15665	-0.01608	-0.32435
2.15832	-0.01508	-0.32372
2.15998	-0.01457	-0.32316
2.16165	-0.0148	-0.32272
2.16332	-0.01536	-0.32283
2.16498	-0.01558	-0.32376
2.16665	-0.0152	-0.32526
2.16832	-0.01452	-0.3266
2.16998	-0.01422	-0.32712
2.17165	-0.01481	-0.32662
2.17332	-0.01618	-0.32525
2.17498	-0.0177	-0.32331
2.17665	-0.01885	-0.32119
2.17832	-0.01937	-0.31943
2.17998	-0.01917	-0.31857
2.18165	-0.01845	-0.31873
2.18332	-0.01749	-0.31939
2.18498	-0.01651	-0.31999
2.18665	-0.01572	-0.32045
2.18832	-0.01526	-0.32098
2.18998	-0.01504	-0.32167
2.19165	-0.01481	-0.3226
2.19332	-0.01453	-0.32391
2.19498	-0.01439	-0.32554
2.19665	-0.01452	-0.32707
2.19832	-0.01481	-0.32815
2.19998	-0.01496	-0.32871
2.20165	-0.01482	-0.32883
2.20332	-0.01455	-0.32843
2.20498	-0.01439	-0.32763
2.20665	-0.01427	-0.32694
2.20832	-0.01403	-0.32685
2.20998	-0.01371	-0.32736
2.21165	-0.01347	-0.32811
2.21332	-0.01332	-0.32868
2.21498	-0.01313	-0.32898
2.21665	-0.01287	-0.32924
2.21832	-0.01283	-0.32967
2.21998	-0.01344	-0.33018
2.22165	-0.01464	-0.33077
2.22332	-0.01597	-0.3315
2.22498	-0.01703	-0.33229
2.22665	-0.01784	-0.33288
2.22832	-0.01856	-0.33304
2.22998	-0.01934	-0.3328
2.23165	-0.02015	-0.33254
2.23332	-0.02081	-0.33277
2.23498	-0.02118	-0.33372
2.23665	-0.02127	-0.33536
2.23832	-0.02117	-0.33756
2.23998	-0.02103	-0.34
2.24165	-0.0209	-0.34215
2.24332	-0.02073	-0.3434
2.24498	-0.02034	-0.3437
2.24665	-0.01945	-0.34363
2.24832	-0.01798	-0.34394
2.24998	-0.01642	-0.34509
2.25165	-0.01546	-0.34705
2.25332	-0.01533	-0.3492
2.25498	-0.01585	-0.35069
2.25665	-0.01684	-0.351
2.25832	-0.01816	-0.35034
2.25998	-0.01953	-0.34944
2.26165	-0.02069	-0.34893
2.26332	-0.02154	-0.34883
2.26498	-0.02208	-0.34892
2.26665	-0.02232	-0.34931
2.26832	-0.02225	-0.3503
2.26998	-0.02164	-0.35198
2.27165	-0.02018	-0.3541
2.27332	-0.01804	-0.35611
2.27498	-0.01591	-0.35742
2.27665	-0.01451	-0.35781
2.27832	-0.01394	-0.35743
2.27998	-0.01378	-0.35658
2.28165	-0.01367	-0.35561
2.28332	-0.01382	-0.35495
2.28498	-0.01461	-0.35499
2.28665	-0.016	-0.35579
2.28832	-0.0176	-0.3569
2.28998	-0.01896	-0.35758
2.29165	-0.01983	-0.35764
2.29332	-0.02013	-0.35768
2.29498	-0.01987	-0.35852
2.29665	-0.01918	-0.36032
2.29832	-0.01836	-0.36267
2.29998	-0.01775	-0.36488
2.30165	-0.01747	-0.36657
2.30332	-0.0175	-0.36793
2.30498	-0.01784	-0.36938
2.30665	-0.01837	-0.37091
2.30832	-0.01892	-0.37198
2.30998	-0.01934	-0.37213
2.31165	-0.0196	-0.37152
2.31332	-0.01983	-0.37093
2.31498	-0.02048	-0.3709
2.31665	-0.02168	-0.3715
2.31832	-0.02282	-0.37266
2.31998	-0.02309	-0.37433
2.32165	-0.02231	-0.37619
2.32332	-0.02093	-0.37776
2.32498	-0.01939	-0.37856
2.32665	-0.01808	-0.37848
2.32832	-0.01741	-0.37804
2.32998	-0.01753	-0.37807
2.33165	-0.01814	-0.37888
2.33332	-0.01875	-0.38005
2.33498	-0.0192	-0.38088
2.33665	-0.01971	-0.38092
2.33832	-0.02044	-0.38006
2.33998	-0.02134	-0.37869
2.34165	-0.02215	-0.37746
2.34332	-0.02263	-0.37697
2.34498	-0.02259	-0.37744
2.34665	-0.02206	-0.37874
2.34832	-0.02126	-0.38055
2.34998	-0.02054	-0.38245
2.35165	-0.02021	-0.38409
2.35332	-0.02038	-0.38536
2.35498	-0.02077	-0.38627
2.35665	-0.02086	-0.38683
2.35832	-0.02038	-0.38706
2.35998	-0.01957	-0.38706
2.36165	-0.01888	-0.38706
2.36332	-0.01864	-0.38716
2.36498	-0.01908	-0.38727
2.36665	-0.02014	-0.38723
2.36832	-0.02129	-0.38682
2.36998	-0.02197	-0.3858
2.37165	-0.02186	-0.38432
2.37332	-0.02093	-0.38309
2.37498	-0.01942	-0.38267
2.37665	-0.0178	-0.38303
2.37832	-0.01648	-0.38369
2.37998	-0.01566	-0.38425
2.38165	-0.01538	-0.38466
2.38332	-0.01558	-0.38493
2.38498	-0.01614	-0.38507
2.38665	-0.01683	-0.38507
2.38832	-0.01732	-0.38496
2.38998	-0.01725	-0.38485
2.39165	-0.01649	-0.38508
2.39332	-0.01532	-0.38598
2.39498	-0.0143	-0.38733
2.39665	-0.01393	-0.38846
2.39832	-0.01444	-0.38882
2.39998	-0.01567	-0.38806
2.40165	-0.01712	-0.38625
2.40332	-0.01816	-0.38415
2.40498	-0.01856	-0.38285
2.40665	-0.01867	-0.38293
2.40832	-0.01887	-0.38414
2.40998	-0.0192	-0.38574
2.41165	-0.01939	-0.387
2.41332	-0.0195	-0.3875
2.41498	-0.0198	-0.38716
2.41665	-0.02026	-0.38627
2.41832	-0.02049	-0.38526
2.41998	-0.02039	-0.3843
2.42165	-0.02026	-0.38332
2.42332	-0.02045	-0.38241
2.42498	-0.02106	-0.38182
2.42665	-0.02197	-0.38186
2.42832	-0.02289	-0.38266
2.42998	-0.0234	-0.3842
2.43165	-0.02332	-0.3862
2.43332	-0.02265	-0.38816
2.43498	-0.02165	-0.38968
2.43665	-0.02083	-0.39068
2.43832	-0.02056	-0.39116
2.43998	-0.02066	-0.39103
2.44165	-0.0206	-0.39018
2.44332	-0.02012	-0.38868
2.44498	-0.01921	-0.38702
2.44665	-0.01788	-0.38584
2.44832	-0.01641	-0.38559
2.44998	-0.01531	-0.38629
2.45165	-0.01508	-0.38763
2.45332	-0.01579	-0.38913
2.45498	-0.017	-0.39042
2.45665	-0.01829	-0.39136
2.45832	-0.01942	-0.39185
2.45998	-0.02054	-0.39179
2.46165	-0.02199	-0.39117
2.46332	-0.02374	-0.39024
2.46498	-0.02496	-0.38938
2.46665	-0.02476	-0.38872
2.46832	-0.0231	-0.3883
2.46998	-0.02082	-0.38824
2.47165	-0.01902	-0.38858
2.47332	-0.01815	-0.38903
2.47498	-0.01784	-0.38918
2.47665	-0.01747	-0.38874
2.47832	-0.01688	-0.3878
2.47998	-0.0163	-0.38682
2.48165	-0.01613	-0.3862
2.48332	-0.01651	-0.38579
2.48498	-0.01747	-0.38518
2.48665	-0.01897	-0.38439
2.48832	-0.02068	-0.38391
2.48998	-0.02195	-0.38424
2.49165	-0.02241	-0.38543
2.49332	-0.02224	-0.387
2.49498	-0.02167	-0.38834
2.49665	-0.02087	-0.38923
2.49832	-0.02005	-0.38971
2.49998	-0.01947	-0.38986
2.50165	-0.01921	-0.38969
2.50332	-0.0191	-0.38931
2.50498	-0.01887	-0.38893
2.50665	-0.01852	-0.38885
2.50832	-0.01839	-0.38916
2.50998	-0.01877	-0.38954
2.51165	-0.01953	-0.38963
2.51332	-0.02039	-0.38933
2.51498	-0.02113	-0.38882
2.51665	-0.02165	-0.38818
2.51832	-0.02186	-0.38728
2.51998	-0.02174	-0.38617
2.52165	-0.02118	-0.38531
2.52332	-0.02017	-0.38524
2.52498	-0.01892	-0.38593
2.52665	-0.01791	-0.38681
2.52832	-0.0176	-0.38735
2.52998	-0.01797	-0.38747
2.53165	-0.01829	-0.3874
2.53332	-0.01789	-0.38749
2.53498	-0.01681	-0.3881
2.53665	-0.01559	-0.38937
2.53832	-0.0147	-0.39095
2.53998	-0.01448	-0.39219
2.54165	-0.01509	-0.39261
2.54332	-0.0163	-0.39227
2.54498	-0.01751	-0.39154
2.54665	-0.01816	-0.39081
2.54832	-0.01824	-0.39031
2.54998	-0.01806	-0.39021
2.55165	-0.01785	-0.39075
2.55332	-0.01764	-0.39205
2.55498	-0.01747	-0.394
2.55665	-0.01739	-0.3961
2.55832	-0.01754	-0.39763
2.55998	-0.01808	-0.39812
2.56165	-0.01904	-0.39775
2.56332	-0.02031	-0.39703
2.56498	-0.02166	-0.39622
2.56665	-0.02259	-0.39537
2.56832	-0.02261	-0.39455
2.56998	-0.02162	-0.39383
2.57165	-0.02004	-0.39318
2.57332	-0.0185	-0.39235
2.57498	-0.01742	-0.39133
2.57665	-0.01704	-0.39049
2.57832	-0.01748	-0.39022
2.57998	-0.01854	-0.3907
2.58165	-0.01971	-0.39177
2.58332	-0.0205	-0.393
2.58498	-0.02078	-0.39399
2.58665	-0.02062	-0.39466
2.58832	-0.02004	-0.39512
2.58998	-0.01907	-0.39552
2.59165	-0.01795	-0.39592
2.59332	-0.01716	-0.39629
2.59498	-0.01722	-0.39646
2.59665	-0.01824	-0.39619
2.59832	-0.01987	-0.39561
2.59998	-0.02157	-0.39529
2.60165	-0.02287	-0.39557
2.60332	-0.02365	-0.39627
2.60498	-0.02405	-0.39707
2.60665	-0.0241	-0.39772
2.60832	-0.02377	-0.39797
2.60998	-0.02299	-0.39768
2.61165	-0.0218	-0.39694
2.61332	-0.02062	-0.39586
2.61498	-0.02005	-0.39466
2.61665	-0.02028	-0.39365
2.61832	-0.02076	-0.39331
2.61998	-0.02066	-0.39396
2.62165	-0.01974	-0.3954
2.62332	-0.01857	-0.39686
2.62498	-0.01782	-0.39763
2.62665	-0.01757	-0.39759
2.62832	-0.01745	-0.39722
2.62998	-0.0175	-0.39693
2.63165	-0.0181	-0.39668
2.63332	-0.01931	-0.3963
2.63498	-0.02069	-0.3959
2.63665	-0.02187	-0.39572
2.63832	-0.02269	-0.39573
2.63998	-0.02288	-0.39585
2.64165	-0.02214	-0.39619
2.64332	-0.02041	-0.39678
2.64498	-0.01819	-0.39763
2.64665	-0.01637	-0.39892
2.64832	-0.01568	-0.40078
2.64998	-0.01621	-0.4028
2.65165	-0.0175	-0.40429
2.65332	-0.01897	-0.40472
2.65498	-0.02002	-0.40417
2.65665	-0.02017	-0.40315
2.65832	-0.01933	-0.40204
2.65998	-0.01801	-0.40091
2.66165	-0.01694	-0.39982
2.66332	-0.01653	-0.39888
2.66498	-0.01669	-0.39812
2.66665	-0.01687	-0.39734
2.66832	-0.01657	-0.3965
2.66998	-0.01593	-0.39591
2.67165	-0.01547	-0.39598
2.67332	-0.01544	-0.39686
2.67498	-0.01574	-0.39834
2.67665	-0.01625	-0.39999
2.67832	-0.01674	-0.40147
2.67998	-0.01695	-0.40261
2.68165	-0.01679	-0.40338
2.68332	-0.01632	-0.40375
2.68498	-0.01565	-0.40375
2.68665	-0.01511	-0.40362
2.68832	-0.0151	-0.40365
2.68998	-0.01562	-0.40394
2.69165	-0.01643	-0.40452
2.69332	-0.01736	-0.40535
2.69498	-0.01821	-0.40625
2.69665	-0.01883	-0.40677
2.69832	-0.01905	-0.4065
2.69998	-0.01863	-0.40544
2.70165	-0.01744	-0.40405
2.70332	-0.01574	-0.40299
2.70498	-0.01404	-0.4026
2.70665	-0.01282	-0.4027
2.70832	-0.01247	-0.40283
2.70998	-0.01309	-0.4027
2.71165	-0.01433	-0.40231
2.71332	-0.01566	-0.40191
2.71498	-0.01662	-0.40177
2.71665	-0.01706	-0.40211
2.71832	-0.01728	-0.40307
2.71998	-0.01791	-0.40457
2.72165	-0.01926	-0.40607
2.72332	-0.02082	-0.40704
2.72498	-0.02166	-0.40754
2.72665	-0.02132	-0.40798
2.72832	-0.01996	-0.40853
2.72998	-0.0178	-0.40906
2.73165	-0.01509	-0.40946
2.73332	-0.01254	-0.40975
2.73498	-0.01119	-0.41008
2.73665	-0.01151	-0.41036
2.73832	-0.01304	-0.41022
2.73998	-0.01489	-0.40941
2.74165	-0.01641	-0.40813
2.74332	-0.01747	-0.40692
2.74498	-0.01839	-0.40627
2.74665	-0.01946	-0.40624
2.74832	-0.02055	-0.40647
2.74998	-0.02137	-0.4064
2.75165	-0.02175	-0.40583
2.75332	-0.02181	-0.40532
2.75498	-0.02185	-0.40558
2.75665	-0.02198	-0.40682
2.75832	-0.02184	-0.40865
2.75998	-0.02104	-0.41043
2.76165	-0.01993	-0.41159
2.76332	-0.01926	-0.412
2.76498	-0.0192	-0.41189
2.76665	-0.01915	-0.41159
2.76832	-0.01878	-0.41143
2.76998	-0.01831	-0.41161
2.77165	-0.0181	-0.41208
2.77332	-0.01816	-0.41264
2.77498	-0.01829	-0.41303
2.77665	-0.01835	-0.41317
2.77832	-0.01823	-0.41319
2.77998	-0.01786	-0.41331
2.78165	-0.01743	-0.41368
2.78332	-0.01728	-0.41428
2.78498	-0.01754	-0.41482
2.78665	-0.01806	-0.415
2.78832	-0.01876	-0.41491
2.78998	-0.01956	-0.41498
2.79165	-0.02039	-0.41536
2.79332	-0.02114	-0.41577
2.79498	-0.02165	-0.41593
2.79665	-0.02167	-0.41586
2.79832	-0.02109	-0.41579
2.79998	-0.01998	-0.41609
2.80165	-0.01859	-0.4171
2.80332	-0.01721	-0.41885
2.80498	-0.01619	-0.42085
2.80665	-0.01568	-0.42235
2.80832	-0.01546	-0.42282
2.80998	-0.01526	-0.42217
2.81165	-0.01521	-0.42074
2.81332	-0.01551	-0.41901
2.81498	-0.01609	-0.41732
2.81665	-0.0168	-0.41595
2.81832	-0.01752	-0.41519
2.81998	-0.01819	-0.41515
2.82165	-0.01894	-0.41559
2.82332	-0.01987	-0.41607
2.82498	-0.02094	-0.41656
2.82665	-0.022	-0.41743
2.82832	-0.02292	-0.41871
2.82998	-0.02354	-0.41977
2.83165	-0.02377	-0.42005
2.83332	-0.02372	-0.41965
2.83498	-0.02332	-0.41898
2.83665	-0.02212	-0.41832
2.83832	-0.01975	-0.41776
2.83998	-0.01644	-0.41738
2.84165	-0.01292	-0.41726
2.84332	-0.01014	-0.41749
2.84498	-0.00866	-0.41803
2.84665	-0.00839	-0.4187
2.84832	-0.00882	-0.4191
2.84998	-0.00967	-0.41895
2.85165	-0.01115	-0.41841
2.85332	-0.01336	-0.41782
2.85498	-0.01584	-0.41739
2.85665	-0.01796	-0.41722
2.85832	-0.01934	-0.41729
2.85998	-0.02003	-0.41746
2.86165	-0.02028	-0.41754
2.86332	-0.02009	-0.41758
2.86498	-0.0193	-0.41768
2.86665	-0.01818	-0.4177
2.86832	-0.0175	-0.41748
2.86998	-0.01765	-0.41717
2.87165	-0.01803	-0.41698
2.87332	-0.01784	-0.41696
2.87498	-0.01685	-0.41708
2.87665	-0.01538	-0.41756
2.87832	-0.01399	-0.41863
2.87998	-0.01315	-0.42018
2.88165	-0.01289	-0.4216
2.88332	-0.01304	-0.42224
2.88498	-0.01338	-0.42181
2.88665	-0.01362	-0.42057
2.88832	-0.0136	-0.41912
2.88998	-0.01354	-0.41808
2.89165	-0.01358	-0.41784
2.89332	-0.01351	-0.41842
2.89498	-0.01309	-0.41937
2.89665	-0.01239	-0.42015
2.89832	-0.01164	-0.42047
2.89998	-0.01117	-0.42028
2.90165	-0.01129	-0.4197
2.90332	-0.01199	-0.41897
2.90498	-0.01288	-0.41831
2.90665	-0.01357	-0.41784
2.90832	-0.01397	-0.41745
2.90998	-0.01411	-0.41692
2.91165	-0.0139	-0.41628
2.91332	-0.01321	-0.41564
2.91498	-0.01225	-0.41491
2.91665	-0.01151	-0.41389
2.91832	-0.01116	-0.41271
2.91998	-0.01108	-0.41172
2.92165	-0.01121	-0.41117
2.92332	-0.01155	-0.41099
2.92498	-0.01208	-0.41114
2.92665	-0.01277	-0.41166
2.92832	-0.01327	-0.41252
2.92998	-0.01289	-0.41345
2.93165	-0.01119	-0.414
2.93332	-0.00854	-0.41388
2.93498	-0.00603	-0.41319
2.93665	-0.00471	-0.41234
2.93832	-0.00489	-0.41187
2.93998	-0.00601	-0.41204
2.94165	-0.00704	-0.4125
2.94332	-0.00736	-0.41253
2.94498	-0.00719	-0.41151
2.94665	-0.00721	-0.40965
2.94832	-0.00789	-0.4078
2.94998	-0.00938	-0.40671
2.95165	-0.01126	-0.40647
2.95332	-0.01254	-0.4069
2.95498	-0.01253	-0.40778
2.95665	-0.01153	-0.40862
2.95832	-0.01058	-0.40891
2.95998	-0.01032	-0.40861
2.96165	-0.01056	-0.40791
2.96332	-0.01075	-0.40688
2.96498	-0.01044	-0.40569
2.96665	-0.0095	-0.40481
2.96832	-0.00812	-0.40432
2.96998	-0.00645	-0.40361
2.97165	-0.00469	-0.40208
2.97332	-0.00312	-0.39985
2.97498	-0.00183	-0.39751
2.97665	-0.00077	-0.3954
2.97832	7.5e-05	-0.39352
2.97998	0.000834	-0.39184
2.98165	0.001672	-0.3904
2.98332	0.002584	-0.38926
2.98498	0.003516	-0.38847
2.98665	0.004377	-0.38805
2.98832	0.005024	-0.38795
2.98998	0.005425	-0.38815
2.99165	0.005844	-0.38867
2.99332	0.006547	-0.38923
2.99498	0.007469	-0.3894
2.99665	0.008284	-0.38893
2.99832	0.008862	-0.38785
2.99998	0.009364	-0.38644
3.00165	0.009947	-0.38497
3.00332	0.010659	-0.38338
3.00498	0.011548	-0.38152
3.00665	0.012596	-0.37956
3.00832	0.013569	-0.37781
3.00998	0.014249	-0.37633
3.01165	0.014678	-0.37516
3.01332	0.015134	-0.37427
3.01498	0.015921	-0.37347
3.01665	0.017211	-0.37246
3.01832	0.018929	-0.3712
3.01998	0.020768	-0.37011
3.02165	0.022408	-0.36959
3.02332	0.023721	-0.36954
3.02498	0.024755	-0.3695
3.02665	0.025616	-0.369
3.02832	0.026403	-0.36773
3.02998	0.027101	-0.36567
3.03165	0.02759	-0.36301
3.03332	0.027865	-0.36001
3.03498	0.028051	-0.35694
3.03665	0.028331	-0.35422
3.03832	0.028904	-0.35238
3.03998	0.029714	-0.35171
3.04165	0.030487	-0.352
3.04332	0.031111	-0.35266
3.04498	0.031684	-0.35318
3.04665	0.032354	-0.35331
3.04832	0.033416	-0.35317
3.04998	0.035129	-0.35304
3.05165	0.037309	-0.35294
3.05332	0.039195	-0.3525
3.05498	0.040149	-0.35126
3.05665	0.040252	-0.34917
3.05832	0.040028	-0.34672
3.05998	0.039912	-0.34456
3.06165	0.04001	-0.34317
3.06332	0.040359	-0.34254
3.06498	0.041113	-0.34218
3.06665	0.042352	-0.34156
3.06832	0.043912	-0.34043
3.06998	0.045537	-0.33896
3.07165	0.047046	-0.3374
3.07332	0.048331	-0.33588
3.07498	0.049169	-0.33442
3.07665	0.049379	-0.33311
3.07832	0.049258	-0.33196
3.07998	0.049495	-0.33087
3.08165	0.050468	-0.32979
3.08332	0.051823	-0.32872
3.08498	0.052997	-0.32743
3.08665	0.053784	-0.32553
3.08832	0.054236	-0.32296
3.08998	0.054445	-0.32019
3.09165	0.054673	-0.31784
3.09332	0.055311	-0.31626
3.09498	0.056592	-0.31557
3.09665	0.058445	-0.31564
3.09832	0.060517	-0.31614
3.09998	0.062394	-0.31679
3.10165	0.063903	-0.31745
3.10332	0.065006	-0.31794
3.10498	0.065733	-0.31806
3.10665	0.066366	-0.31777
3.10832	0.067442	-0.31714
3.10998	0.069211	-0.31618
3.11165	0.071228	-0.31489
3.11332	0.07269	-0.31341
3.11498	0.073276	-0.312
3.11665	0.073407	-0.31078
3.11832	0.073551	-0.30969
3.11998	0.073677	-0.30846
3.12165	0.073551	-0.30682
3.12332	0.073165	-0.30479
3.12498	0.072801	-0.30262
3.12665	0.072913	-0.30055
3.12832	0.073835	-0.2988
3.12998	0.075391	-0.29773
3.13165	0.076992	-0.29747
3.13332	0.07831	-0.29779
3.13498	0.079619	-0.2982
3.13665	0.081179	-0.29834
3.13832	0.082762	-0.29821
3.13998	0.084075	-0.29809
3.14165	0.08523	-0.29812
3.14332	0.086571	-0.29809
3.14498	0.088378	-0.29781
3.14665	0.090557	-0.29727
3.14832	0.092569	-0.29644
3.14998	0.093868	-0.29497
3.15165	0.09439	-0.29263
3.15332	0.094594	-0.28988
3.15498	0.09506	-0.28755
3.15665	0.096071	-0.28601
3.15832	0.097561	-0.28504
3.15998	0.099279	-0.28417
3.16165	0.101044	-0.28292
3.16332	0.102781	-0.28093
3.16498	0.104629	-0.27823
3.16665	0.106744	-0.2753
3.16832	0.108844	-0.27272
3.16998	0.110376	-0.27073
3.17165	0.111191	-0.26928
3.17332	0.111656	-0.2681
3.17498	0.112266	-0.26689
3.17665	0.113253	-0.26554
3.17832	0.11452	-0.26425
3.17998	0.115819	-0.26327
3.18165	0.116965	-0.26266
3.18332	0.118087	-0.26225
3.18498	0.119642	-0.26174
3.18665	0.121957	-0.26087
3.18832	0.124699	-0.25961
3.18998	0.1272	-0.25814
3.19165	0.129207	-0.25664
3.19332	0.13106	-0.2553
3.19498	0.133161	-0.25441
3.19665	0.135582	-0.25411
3.19832	0.138241	-0.254
3.19998	0.140979	-0.25324
3.20165	0.143582	-0.25139
3.20332	0.145901	-0.24888
3.20498	0.147764	-0.24658
3.20665	0.148891	-0.2451
3.20832	0.149319	-0.24456
3.20998	0.149715	-0.24458
3.21165	0.151065	-0.24469
3.21332	0.153966	-0.2447
3.21498	0.158148	-0.24466
3.21665	0.162628	-0.24471
3.21832	0.166418	-0.2447
3.21998	0.169091	-0.24411
3.22165	0.17094	-0.24259
3.22332	0.17263	-0.24033
3.22498	0.174739	-0.23786
3.22665	0.177459	-0.2356
3.22832	0.180649	-0.23381
3.22998	0.184188	-0.23256
3.23165	0.188076	-0.23166
3.23332	0.192104	-0.23088
3.23498	0.195834	-0.23017
3.23665	0.199117	-0.22973
3.23832	0.202111	-0.22976
3.23998	0.204924	-0.22995
3.24165	0.207629	-0.22954
3.24332	0.210316	-0.228
3.24498	0.212947	-0.22568
3.24665	0.215564	-0.22339
3.24832	0.218367	-0.22177
3.24998	0.221361	-0.22094
3.25165	0.224249	-0.22052
3.25332	0.22694	-0.21988
3.25498	0.22972	-0.21875
3.25665	0.232966	-0.21733
3.25832	0.236928	-0.21596
3.25998	0.241739	-0.21485
3.26165	0.247238	-0.21411
3.26332	0.252845	-0.21383
3.26498	0.257762	-0.21386
3.26665	0.261688	-0.21379
3.26832	0.265208	-0.21335
3.26998	0.269101	-0.21248
3.27165	0.273436	-0.21098
3.27332	0.277706	-0.20863
3.27498	0.281599	-0.20566
3.27665	0.28519	-0.20281
3.27832	0.288533	-0.20063
3.27998	0.291704	-0.19902
3.28165	0.295085	-0.19744
3.28332	0.299145	-0.19554
3.28498	0.304012	-0.19361
3.28665	0.30953	-0.19227
3.28832	0.315504	-0.19183
3.28998	0.321623	-0.19208
3.29165	0.327481	-0.19251
3.29332	0.332883	-0.19264
3.29498	0.337898	-0.19207
3.29665	0.342601	-0.19052
3.29832	0.346978	-0.18803
3.29998	0.35123	-0.18515
3.30165	0.355905	-0.18267
3.30332	0.361498	-0.18089
3.30498	0.367947	-0.17964
3.30665	0.374718	-0.17873
3.30832	0.381316	-0.1779
3.30998	0.387523	-0.17683
3.31165	0.393353	-0.17529
3.31332	0.398885	-0.17325
3.31498	0.404208	-0.17082
3.31665	0.409498	-0.16808
3.31832	0.415039	-0.16523
3.31998	0.42107	-0.16265
3.32165	0.427696	-0.16075
3.32332	0.434974	-0.1598
3.32498	0.442825	-0.15972
3.32665	0.450909	-0.16001
3.32832	0.458807	-0.16012
3.32998	0.466099	-0.15975
3.33165	0.472465	-0.15875
[truncated: 3,402 more rows]

## Sheet: Fig 2E
S41P+Q89M+Q222I +N167P+L168P						+S470V						+S477V						+S470V+S477V
Time (min)	4C	50C	60C			Time (min)	4C	50C	60C			Time (min)	4C	50C	60C			Time (min)	4C	50C	60C
2.50163	-0.40185	-0.42991	-0.43786			2.50163	0.010049	0.007558	-0.42739			2.50163	-0.40599	-0.40841	-0.40465			2.50163	-0.42106	-0.43801	-0.42642
2.5033	-0.4023	-0.43099	-0.43741			2.5033	0.010487	0.007562	-0.42744			2.5033	-0.40707	-0.40905	-0.40569			2.5033	-0.42115	-0.43876	-0.42709
2.50497	-0.40292	-0.43209	-0.43725			2.50497	0.010543	0.007264	-0.428			2.50497	-0.40782	-0.40934	-0.40738			2.50497	-0.42133	-0.439	-0.42786
2.50663	-0.40365	-0.43273	-0.43774			2.50663	0.010193	0.006845	-0.42893			2.50663	-0.40803	-0.40934	-0.40915			2.50663	-0.42158	-0.43893	-0.42899
2.5083	-0.4043	-0.43256	-0.43892			2.5083	0.009798	0.006557	-0.42995			2.5083	-0.40769	-0.40924	-0.41025			2.5083	-0.42199	-0.4389	-0.43042
2.50997	-0.4047	-0.43182	-0.44049			2.50997	0.009709	0.006515	-0.43085			2.50997	-0.40707	-0.40916	-0.41048			2.50997	-0.42262	-0.43911	-0.43166
2.51163	-0.4049	-0.4314	-0.44203			2.51163	0.009895	0.006561	-0.43155			2.51163	-0.40665	-0.40912	-0.41032			2.51163	-0.42358	-0.43953	-0.43218
2.5133	-0.40505	-0.43213	-0.44308			2.5133	0.0099	0.006394	-0.43222			2.5133	-0.40673	-0.40918	-0.41042			2.5133	-0.42503	-0.44021	-0.43191
2.51497	-0.40494	-0.43405	-0.44339			2.51497	0.009341	0.005951	-0.43307			2.51497	-0.40736	-0.40929	-0.41095			2.51497	-0.42702	-0.4412	-0.43131
2.51663	-0.40427	-0.43633	-0.44324			2.51663	0.008317	0.005565	-0.43398			2.51663	-0.40835	-0.40925	-0.41179			2.51663	-0.42912	-0.44222	-0.43091
2.5183	-0.40305	-0.43779	-0.44312			2.5183	0.007362	0.005485	-0.43462			2.5183	-0.40935	-0.40893	-0.41276			2.5183	-0.43059	-0.44283	-0.43096
2.51997	-0.40165	-0.43774	-0.44337			2.51997	0.006971	0.005458	-0.4348			2.51997	-0.41004	-0.40847	-0.41364			2.51997	-0.43093	-0.44281	-0.43159
2.52163	-0.4004	-0.43639	-0.44399			2.52163	0.007316	0.005164	-0.43459			2.52163	-0.41042	-0.40823	-0.41431			2.52163	-0.43029	-0.44234	-0.43275
2.5233	-0.39948	-0.43452	-0.44494			2.5233	0.008191	0.004801	-0.43417			2.5233	-0.41067	-0.40851	-0.4149			2.5233	-0.4292	-0.44185	-0.43409
2.52497	-0.39893	-0.43291	-0.44607			2.52497	0.009043	0.004787	-0.43393			2.52497	-0.41083	-0.40947	-0.41562			2.52497	-0.42812	-0.44178	-0.43524
2.52663	-0.39882	-0.43197	-0.44703			2.52663	0.00929	0.005215	-0.43421			2.52663	-0.41089	-0.41111	-0.41649			2.52663	-0.42737	-0.44232	-0.43612
2.5283	-0.39935	-0.43182	-0.4477			2.5283	0.00874	0.005891	-0.43488			2.5283	-0.41098	-0.41316	-0.41727			2.5283	-0.42711	-0.44321	-0.4368
2.52997	-0.4005	-0.43234	-0.44846			2.52997	0.007725	0.006696	-0.43556			2.52997	-0.41132	-0.41518	-0.41775			2.52997	-0.42731	-0.44399	-0.43724
2.53163	-0.40194	-0.43317	-0.44972			2.53163	0.006845	0.007604	-0.43599			2.53163	-0.41205	-0.41683	-0.41781			2.53163	-0.42783	-0.44429	-0.43736
2.5333	-0.40337	-0.43395	-0.45111			2.5333	0.00664	0.00848	-0.43607			2.5333	-0.4129	-0.41794	-0.41749			2.5333	-0.42851	-0.44389	-0.43714
2.53497	-0.40476	-0.43467	-0.45179			2.53497	0.007232	0.00909	-0.43589			2.53497	-0.41339	-0.41851	-0.417			2.53497	-0.42922	-0.44277	-0.43654
2.53663	-0.40605	-0.43556	-0.45124			2.53663	0.008293	0.009206	-0.43581			2.53663	-0.41331	-0.41864	-0.41673			2.53663	-0.42979	-0.44117	-0.43551
2.5383	-0.40712	-0.4367	-0.44973			2.5383	0.009346	0.00874	-0.43629			2.5383	-0.4129	-0.41851	-0.41711			2.5383	-0.4301	-0.4397	-0.43417
2.53997	-0.40784	-0.43795	-0.44801			2.53997	0.009951	0.007958	-0.43748			2.53997	-0.41245	-0.41834	-0.41835			2.53997	-0.43013	-0.43914	-0.43305
2.54163	-0.40821	-0.43924	-0.447			2.54163	0.009788	0.007325	-0.43907			2.54163	-0.41215	-0.41831	-0.42002			2.54163	-0.42984	-0.43988	-0.43272
2.5433	-0.40847	-0.44046	-0.4473			2.5433	0.008722	0.007008	-0.4405			2.5433	-0.41228	-0.41825	-0.42133			2.5433	-0.42944	-0.44154	-0.43331
2.54497	-0.40897	-0.44145	-0.44889			2.54497	0.007069	0.006775	-0.44115			2.54497	-0.4129	-0.4178	-0.4218			2.54497	-0.42912	-0.4432	-0.43433
2.54663	-0.40991	-0.44202	-0.45123			2.54663	0.005597	0.00637	-0.44078			2.54663	-0.41365	-0.41684	-0.42162			2.54663	-0.42874	-0.44412	-0.43526
2.5483	-0.41105	-0.44191	-0.45349			2.5483	0.004885	0.00577	-0.43973			2.5483	-0.4141	-0.41567	-0.42125			2.5483	-0.428	-0.44412	-0.43611
2.54997	-0.4119	-0.44097	-0.45492			2.54997	0.004899	0.00509	-0.43865			2.54997	-0.41414	-0.41482	-0.42102			2.54997	-0.42674	-0.44351	-0.43716
2.55163	-0.41211	-0.43951	-0.45518			2.55163	0.005327	0.004461	-0.43808			2.55163	-0.41395	-0.41476	-0.42121			2.55163	-0.42524	-0.44266	-0.43826
2.5533	-0.41158	-0.43812	-0.45455			2.5533	0.005956	0.004065	-0.43825			2.5533	-0.41379	-0.41569	-0.42203			2.5533	-0.42409	-0.44172	-0.43883
2.55497	-0.41029	-0.43723	-0.45352			2.55497	0.006589	0.004079	-0.43902			2.55497	-0.41376	-0.41731	-0.42338			2.55497	-0.42371	-0.4408	-0.43861
2.55663	-0.40843	-0.43706	-0.45235			2.55663	0.007078	0.004559	-0.4398			2.55663	-0.41384	-0.41896	-0.4247			2.55663	-0.4239	-0.44003	-0.43794
2.5583	-0.40658	-0.43763	-0.45132			2.5583	0.007399	0.005295	-0.44006			2.5583	-0.41394	-0.42009	-0.42521			2.5583	-0.42426	-0.43945	-0.43722
2.55997	-0.40537	-0.43877	-0.4508			2.55997	0.007614	0.005914	-0.43962			2.55997	-0.41397	-0.42048	-0.42455			2.55997	-0.42462	-0.43916	-0.43639
2.56163	-0.40487	-0.44006	-0.45086			2.56163	0.007781	0.006272	-0.43855			2.56163	-0.41388	-0.42009	-0.42318			2.56163	-0.42515	-0.43935	-0.43519
2.5633	-0.40466	-0.44116	-0.45124			2.5633	0.007916	0.006603	-0.43726			2.5633	-0.41358	-0.41904	-0.42191			2.5633	-0.42602	-0.44008	-0.43371
2.56497	-0.40428	-0.44194	-0.45165			2.56497	0.007921	0.007185	-0.43648			2.56497	-0.413	-0.4177	-0.42118			2.56497	-0.42707	-0.44097	-0.43226
2.56663	-0.40379	-0.44229	-0.4519			2.56663	0.007758	0.007991	-0.4367			2.56663	-0.41226	-0.41646	-0.42094			2.56663	-0.42777	-0.44141	-0.43115
2.5683	-0.40367	-0.44213	-0.45175			2.5683	0.007614	0.008643	-0.43774			2.5683	-0.41169	-0.41566	-0.42105			2.5683	-0.42758	-0.44121	-0.43078
2.56997	-0.40421	-0.44162	-0.45101			2.56997	0.007688	0.008694	-0.43906			2.56997	-0.41157	-0.41553	-0.42152			2.56997	-0.42647	-0.4406	-0.43125
2.57163	-0.40531	-0.44103	-0.44982			2.57163	0.007809	0.00793	-0.44019			2.57163	-0.41191	-0.41603	-0.42233			2.57163	-0.425	-0.43996	-0.43199
2.5733	-0.40661	-0.44046	-0.44872			2.5733	0.007586	0.006515	-0.44081			2.5733	-0.41234	-0.4168	-0.42335			2.5733	-0.42384	-0.43948	-0.43239
2.57497	-0.40779	-0.43988	-0.44819			2.57497	0.006827	0.00502	-0.44089			2.57497	-0.4124	-0.41745	-0.42434			2.57497	-0.42328	-0.43916	-0.4324
2.57663	-0.40863	-0.43932	-0.4483			2.57663	0.005635	0.004191	-0.44046			2.57663	-0.41194	-0.41769	-0.42494			2.57663	-0.42314	-0.43898	-0.43229
2.5783	-0.40893	-0.43881	-0.44867			2.5783	0.004224	0.004452	-0.43961			2.5783	-0.41114	-0.41725	-0.42477			2.5783	-0.42302	-0.43908	-0.4322
2.57997	-0.40869	-0.43825	-0.44895			2.57997	0.002827	0.005402	-0.43858			2.57997	-0.41036	-0.41605	-0.42385			2.57997	-0.42269	-0.4395	-0.43212
2.58163	-0.40822	-0.43763	-0.44908			2.58163	0.001835	0.006189	-0.4377			2.58163	-0.40994	-0.41444	-0.42249			2.58163	-0.42209	-0.44005	-0.43189
2.5833	-0.40782	-0.43715	-0.44917			2.5833	0.001811	0.006473	-0.43736			2.5833	-0.40995	-0.41306	-0.42103			2.5833	-0.42137	-0.44058	-0.43149
2.58497	-0.40759	-0.43696	-0.44926			2.58497	0.002929	0.006617	-0.43781			2.58497	-0.41037	-0.41244	-0.4197			2.58497	-0.42073	-0.44109	-0.43121
2.58663	-0.40759	-0.43699	-0.44931			2.58663	0.004582	0.006785	-0.43885			2.58663	-0.41101	-0.41265	-0.41861			2.58663	-0.4204	-0.44145	-0.43136
2.5883	-0.40785	-0.43701	-0.44929			2.5883	0.005937	0.006529	-0.43987			2.5883	-0.41155	-0.41337	-0.41774			2.5883	-0.42043	-0.44149	-0.43184
2.58997	-0.40817	-0.43681	-0.4493			2.58997	0.006636	0.005597	-0.44026			2.58997	-0.41185	-0.41413	-0.41708			2.58997	-0.42063	-0.44125	-0.43228
2.59163	-0.40811	-0.43638	-0.44941			2.59163	0.006831	0.00454	-0.43983			2.59163	-0.41212	-0.4145	-0.41668			2.59163	-0.42086	-0.44094	-0.4324
2.5933	-0.40745	-0.43587	-0.44947			2.5933	0.006771	0.003986	-0.43874			2.5933	-0.41248	-0.41436	-0.41649			2.5933	-0.42107	-0.44059	-0.43211
2.59497	-0.40645	-0.43551	-0.44923			2.59497	0.006547	0.003879	-0.43732			2.59497	-0.41274	-0.41394	-0.41639			2.59497	-0.42117	-0.44006	-0.43153
2.59663	-0.40554	-0.4354	-0.4486			2.59663	0.006002	0.003907	-0.43596			2.59663	-0.41266	-0.41367	-0.4163			2.59663	-0.42105	-0.43939	-0.43083
2.5983	-0.4049	-0.43552	-0.44787			2.5983	0.005029	0.003977	-0.43503			2.5983	-0.4122	-0.41389	-0.41635			2.5983	-0.42084	-0.43865	-0.43003
2.59997	-0.40436	-0.43592	-0.44771			2.59997	0.003986	0.004047	-0.43469			2.59997	-0.41153	-0.41456	-0.41681			2.59997	-0.42084	-0.43775	-0.42913
2.60163	-0.40379	-0.43665	-0.44849			2.60163	0.003492	0.004056	-0.4348			2.60163	-0.41071	-0.41532	-0.41784			2.60163	-0.42117	-0.43642	-0.42815
2.6033	-0.4033	-0.43757	-0.44979			2.6033	0.003846	0.00407	-0.43509			2.6033	-0.40984	-0.41588	-0.41921			2.6033	-0.42168	-0.43459	-0.42727
2.60497	-0.4029	-0.43835	-0.45068			2.60497	0.004862	0.004228	-0.4352			2.60497	-0.40931	-0.41609	-0.42044			2.60497	-0.42203	-0.4326	-0.42659
2.60663	-0.40252	-0.43869	-0.45054			2.60663	0.006049	0.004736	-0.4349			2.60663	-0.40941	-0.41578	-0.42112			2.60663	-0.42195	-0.43119	-0.4262
2.6083	-0.40219	-0.43848	-0.44955			2.6083	0.006766	0.005728	-0.43436			2.6083	-0.40997	-0.41493	-0.421			2.6083	-0.4214	-0.43083	-0.42628
2.60997	-0.40202	-0.43762	-0.44837			2.60997	0.00671	0.006976	-0.43379			2.60997	-0.41063	-0.41393	-0.41998			2.60997	-0.42062	-0.43138	-0.42687
2.61163	-0.40197	-0.43606	-0.4476			2.61163	0.006198	0.008019	-0.43322			2.61163	-0.41106	-0.41335	-0.41822			2.61163	-0.42019	-0.43228	-0.42765
2.6133	-0.40188	-0.43416	-0.44743			2.6133	0.005621	0.008633	-0.4326			2.6133	-0.4111	-0.4135	-0.41639			2.6133	-0.42052	-0.43306	-0.42824
2.61497	-0.4017	-0.43254	-0.44757			2.61497	0.005038	0.008876	-0.43219			2.61497	-0.41085	-0.41425	-0.41527			2.61497	-0.42154	-0.43343	-0.42862
2.61663	-0.40152	-0.43163	-0.44768			2.61663	0.004428	0.008862	-0.4324			2.61663	-0.4107	-0.41527	-0.41516			2.61663	-0.42277	-0.4333	-0.42899
2.6183	-0.40148	-0.43147	-0.44768			2.6183	0.0038	0.008801	-0.43325			2.6183	-0.4111	-0.41612	-0.41571			2.6183	-0.42366	-0.43274	-0.42938
2.61997	-0.40162	-0.43192	-0.44761			2.61997	0.003055	0.008899	-0.43429			2.61997	-0.4121	-0.41644	-0.41641			2.61997	-0.42398	-0.43194	-0.42965
2.62163	-0.40175	-0.4327	-0.44745			2.62163	0.002226	0.009197	-0.43511			2.62163	-0.41327	-0.41627	-0.41706			2.62163	-0.42377	-0.43117	-0.42989
2.6233	-0.40154	-0.43347	-0.44713			2.6233	0.001686	0.009565	-0.43559			2.6233	-0.41417	-0.41595	-0.41775			2.6233	-0.42318	-0.43077	-0.43024
2.62497	-0.40083	-0.434	-0.4466			2.62497	0.001676	0.009723	-0.43596			2.62497	-0.41482	-0.41568	-0.41848			2.62497	-0.42253	-0.43097	-0.43051
2.62663	-0.39982	-0.43406	-0.44599			2.62663	0.001872	0.009406	-0.43628			2.62663	-0.41546	-0.41554	-0.41899			2.62663	-0.4221	-0.43168	-0.43031
2.6283	-0.39895	-0.43362	-0.44556			2.6283	0.001779	0.008568	-0.43639			2.6283	-0.41601	-0.41561	-0.4191			2.6283	-0.42211	-0.43257	-0.42952
2.62997	-0.3987	-0.43303	-0.44545			2.62997	0.001383	0.007437	-0.43604			2.62997	-0.41611	-0.41595	-0.41898			2.62997	-0.42274	-0.43337	-0.42851
2.63163	-0.39941	-0.43283	-0.44533			2.63163	0.001243	0.006217	-0.43517			2.63163	-0.41548	-0.41636	-0.41902			2.63163	-0.42416	-0.43412	-0.42789
2.6333	-0.40087	-0.43332	-0.44476			2.6333	0.001783	0.004992	-0.43409			2.6333	-0.41419	-0.41662	-0.41952			2.6333	-0.42634	-0.43488	-0.42796
2.63497	-0.40248	-0.43434	-0.44378			2.63497	0.002631	0.003879	-0.4333			2.63497	-0.41268	-0.41682	-0.42043			2.63497	-0.42873	-0.43545	-0.42845
2.63663	-0.40374	-0.43549	-0.44286			2.63663	0.003073	0.003031	-0.43319			2.63663	-0.4115	-0.41716	-0.42135			2.63663	-0.43054	-0.43568	-0.42898
2.6383	-0.40445	-0.43641	-0.44237			2.6383	0.003069	0.002417	-0.43371			2.6383	-0.41095	-0.41758	-0.42176			2.6383	-0.43122	-0.43589	-0.42937
2.63997	-0.40468	-0.43693	-0.44233			2.63997	0.003111	0.001914	-0.43456			2.63997	-0.41132	-0.41776	-0.42137			2.63997	-0.43077	-0.43655	-0.42966
2.64163	-0.40471	-0.43694	-0.4425			2.64163	0.003357	0.001602	-0.43545			2.64163	-0.41261	-0.41736	-0.42039			2.64163	-0.42961	-0.43764	-0.42996
2.6433	-0.40479	-0.43643	-0.44289			2.6433	0.003478	0.001751	-0.43609			2.6433	-0.41413	-0.41632	-0.41922			2.6433	-0.42817	-0.43869	-0.43037
2.64497	-0.40506	-0.43553	-0.44366			2.64497	0.003297	0.00237	-0.43634			2.64497	-0.41504	-0.41509	-0.41809			2.64497	-0.42677	-0.43919	-0.43081
2.64663	-0.40556	-0.43457	-0.44484			2.64663	0.003083	0.003045	-0.43633			2.64663	-0.41533	-0.41446	-0.41732			2.64663	-0.42562	-0.43896	-0.43114
2.6483	-0.40633	-0.43397	-0.44617			2.6483	0.003176	0.003316	-0.43642			2.6483	-0.41543	-0.41496	-0.41741			2.6483	-0.42483	-0.43815	-0.43136
2.64997	-0.40724	-0.43402	-0.44728			2.64997	0.003637	0.003213	-0.43694			2.64997	-0.41561	-0.41622	-0.41835			2.64997	-0.42443	-0.43717	-0.43145
2.65163	-0.40811	-0.43474	-0.44786			2.65163	0.00434	0.003213	-0.43792			2.65163	-0.41602	-0.41741	-0.41944			2.65163	-0.42435	-0.43644	-0.43129
2.6533	-0.40873	-0.43576	-0.44785			2.6533	0.00515	0.003669	-0.439			2.6533	-0.41676	-0.41804	-0.42007			2.6533	-0.42444	-0.43612	-0.43075
2.65497	-0.40909	-0.43668	-0.44748			2.65497	0.005946	0.004321	-0.43962			2.65497	-0.41767	-0.41803	-0.42024			2.65497	-0.42452	-0.43618	-0.42988
2.65663	-0.40954	-0.43729	-0.44698			2.65663	0.006631	0.004531	-0.43938			2.65663	-0.41854	-0.4174	-0.42026			2.65663	-0.42439	-0.43648	-0.42895
2.6583	-0.41045	-0.43738	-0.44643			2.6583	0.007143	0.004056	-0.43828			2.6583	-0.41931	-0.41636	-0.42026			2.6583	-0.42394	-0.43678	-0.42821
2.65997	-0.41183	-0.43686	-0.44577			2.65997	0.007418	0.003418	-0.43687			2.65997	-0.41984	-0.41547	-0.42004			2.65997	-0.42323	-0.43688	-0.42782
2.66163	-0.41341	-0.43585	-0.44509			2.66163	0.00733	0.003199	-0.43576			2.66163	-0.42007	-0.41522	-0.41951			2.66163	-0.42256	-0.43704	-0.42773
2.6633	-0.41469	-0.43469	-0.44475			2.6633	0.006808	0.00352	-0.43521			2.6633	-0.42013	-0.41574	-0.41883			2.6633	-0.42238	-0.43784	-0.42772
2.66497	-0.41516	-0.43381	-0.44512			2.66497	0.006119	0.004144	-0.43519			2.66497	-0.42007	-0.4168	-0.41819			2.66497	-0.42289	-0.43938	-0.4277
2.66663	-0.4147	-0.43348	-0.44623			2.66663	0.005774	0.004759	-0.4356			2.66663	-0.41976	-0.41802	-0.41775			2.66663	-0.4239	-0.44096	-0.42777
2.6683	-0.41362	-0.43367	-0.44768			2.6683	0.006151	0.005052	-0.43653			2.6683	-0.41918	-0.41891	-0.41792			2.6683	-0.42505	-0.44177	-0.42802
2.66997	-0.41236	-0.43423	-0.44901			2.66997	0.007227	0.004862	-0.43793			2.66997	-0.41848	-0.4192	-0.41899			2.66997	-0.42608	-0.44165	-0.42842
2.67163	-0.41138	-0.43517	-0.44989			2.67163	0.008582	0.004219	-0.43943			2.67163	-0.41782	-0.41902	-0.42069			2.67163	-0.42699	-0.44104	-0.42881
2.6733	-0.41097	-0.43646	-0.4502			2.6733	0.009751	0.003278	-0.44047			2.6733	-0.41731	-0.41867	-0.42217			2.6733	-0.42792	-0.44044	-0.42908
2.67497	-0.41112	-0.43786	-0.45008			2.67497	0.010389	0.002305	-0.44078			2.67497	-0.41704	-0.41831	-0.42267			2.67497	-0.42887	-0.43997	-0.4294
2.67663	-0.41169	-0.43901	-0.44983			2.67663	0.010221	0.00163	-0.44056			2.67663	-0.41712	-0.41813	-0.42212			2.67663	-0.42971	-0.43952	-0.43004
2.6783	-0.4126	-0.43989	-0.44951			2.6783	0.009192	0.001495	-0.44019			2.6783	-0.41756	-0.41839	-0.42099			2.6783	-0.43024	-0.43924	-0.43104
2.67997	-0.41372	-0.44083	-0.44917			2.67997	0.007683	0.001984	-0.43996			2.67997	-0.41825	-0.41912	-0.41984			2.67997	-0.43028	-0.43954	-0.4322
2.68163	-0.41473	-0.44202	-0.44921			2.68163	0.006207	0.003101	-0.43986			2.68163	-0.41897	-0.42005	-0.41902			2.68163	-0.42994	-0.44067	-0.43323
2.6833	-0.41531	-0.44324	-0.45018			2.6833	0.004973	0.004801	-0.43977			2.6833	-0.4196	-0.42099	-0.41869			2.6833	-0.42974	-0.44233	-0.43389
2.68497	-0.41549	-0.44421	-0.45212			2.68497	0.003902	0.006855	-0.43961			2.68497	-0.42012	-0.42175	-0.41898			2.68497	-0.43033	-0.44394	-0.43421
2.68663	-0.41569	-0.44484	-0.45446			2.68663	0.002831	0.008726	-0.43953			2.68663	-0.42049	-0.42214	-0.4201			2.68663	-0.43204	-0.44508	-0.43434
2.6883	-0.41614	-0.44497	-0.45641			2.6883	0.001914	0.009933	-0.4398			2.6883	-0.42079	-0.42222	-0.42191			2.6883	-0.43463	-0.44567	-0.43444
2.68997	-0.41681	-0.44446	-0.45729			2.68997	0.001495	0.010449	-0.44067			2.68997	-0.42128	-0.42237	-0.42393			2.68997	-0.43741	-0.446	-0.43445
2.69163	-0.41761	-0.4434	-0.45671			2.69163	0.001579	0.010594	-0.44205			2.69163	-0.42215	-0.42264	-0.42556			2.69163	-0.43957	-0.4464	-0.4343
2.6933	-0.41856	-0.44218	-0.45487			2.6933	0.001686	0.010612	-0.44349			2.6933	-0.42324	-0.42268	-0.42649			2.6933	-0.44066	-0.44684	-0.434
2.69497	-0.41971	-0.44131	-0.45267			2.69497	0.001397	0.010608	-0.44457			2.69497	-0.42409	-0.42223	-0.42674			2.69497	-0.4409	-0.44722	-0.43367
2.69663	-0.42087	-0.44103	-0.45127			2.69663	0.000861	0.01065	-0.4451			2.69663	-0.42439	-0.42142	-0.42655			2.69663	-0.44091	-0.44766	-0.43355
2.6983	-0.42185	-0.4412	-0.45128			2.6983	0.000666	0.010584	-0.44515			2.6983	-0.42431	-0.42063	-0.42622			2.6983	-0.44112	-0.44843	-0.43383
2.69997	-0.42263	-0.44147	-0.45254			2.69997	0.001378	0.010063	-0.44497			2.69997	-0.42433	-0.42031	-0.42602			2.69997	-0.44153	-0.44952	-0.4345
2.70163	-0.42331	-0.44189	-0.45448			2.70163	0.003036	0.008894	-0.44468			2.70163	-0.4247	-0.42074	-0.42601			2.70163	-0.44197	-0.45066	-0.4353
2.7033	-0.42377	-0.44285	-0.4564			2.7033	0.005071	0.007339	-0.44418			2.7033	-0.42519	-0.42185	-0.42607			2.7033	-0.44236	-0.45141	-0.43589
2.70497	-0.4238	-0.44446	-0.45777			2.70497	0.006719	0.005895	-0.44347			2.70497	-0.42536	-0.42325	-0.42607			2.70497	-0.44268	-0.45153	-0.43623
2.70663	-0.42343	-0.4464	-0.45826			2.70663	0.007385	0.004824	-0.44298			2.70663	-0.4251	-0.42446	-0.42593			2.70663	-0.44289	-0.45115	-0.4366
2.7083	-0.423	-0.44831	-0.45789			2.7083	0.006803	0.004065	-0.44301			2.7083	-0.42482	-0.42504	-0.42582			2.7083	-0.4431	-0.45056	-0.43722
2.70997	-0.42281	-0.44998	-0.45695			2.70997	0.005355	0.003572	-0.44358			2.70997	-0.42495	-0.42483	-0.42606			2.70997	-0.44346	-0.45002	-0.43793
2.71163	-0.42295	-0.45132	-0.45599			2.71163	0.003832	0.003316	-0.44441			2.71163	-0.42563	-0.42428	-0.42673			2.71163	-0.44401	-0.4498	-0.43829
2.7133	-0.42323	-0.45222	-0.45551			2.7133	0.002771	0.00305	-0.44503			2.7133	-0.42662	-0.42418	-0.42757			2.7133	-0.44471	-0.45003	-0.43811
2.71497	-0.42333	-0.45264	-0.45573			2.71497	0.00224	0.002654	-0.44518			2.71497	-0.4275	-0.42509	-0.42829			2.71497	-0.44562	-0.45066	-0.43774
2.71663	-0.42314	-0.45273	-0.45661			2.71663	0.002184	0.002454	-0.44507			2.71663	-0.42801	-0.4268	-0.42874			2.71663	-0.44657	-0.45152	-0.43762
2.7183	-0.42284	-0.45271	-0.45802			2.7183	0.002515	0.002799	-0.44511			2.7183	-0.42833	-0.42853	-0.42879			2.7183	-0.44718	-0.45243	-0.43801
2.71997	-0.42286	-0.45272	-0.4597			2.71997	0.002985	0.003651	-0.44558			2.71997	-0.42866	-0.42959	-0.42848			2.71997	-0.44722	-0.45321	-0.43909
2.72163	-0.42338	-0.45274	-0.46114			2.72163	0.003297	0.004643	-0.44647			2.72163	-0.42894	-0.42963	-0.42814			2.72163	-0.4469	-0.4538	-0.44086
2.7233	-0.42424	-0.45262	-0.46175			2.7233	0.003343	0.005383	-0.44752			2.7233	-0.42888	-0.42865	-0.42815			2.7233	-0.44657	-0.45421	-0.44288
2.72497	-0.42511	-0.45233	-0.46123			2.72497	0.00318	0.005588	-0.44842			2.72497	-0.42845	-0.42706	-0.42865			2.72497	-0.44648	-0.45449	-0.44456
2.72663	-0.42587	-0.45204	-0.45978			2.72663	0.002855	0.005262	-0.44905			2.72663	-0.42793	-0.42572	-0.42948			2.72663	-0.44678	-0.45466	-0.4457
2.7283	-0.42669	-0.45194	-0.45803			2.7283	0.002384	0.004722	-0.44961			2.7283	-0.42772	-0.42533	-0.43033			2.7283	-0.4475	-0.45486	-0.44647
2.72997	-0.42784	-0.45196	-0.45679			2.72997	0.001909	0.004391	-0.45042			2.72997	-0.4279	-0.42607	-0.431			2.72997	-0.44842	-0.4553	-0.44715
2.73163	-0.42939	-0.45192	-0.45661			2.73163	0.001648	0.004517	-0.45142			2.73163	-0.42828	-0.42743	-0.43138			2.73163	-0.44931	-0.45591	-0.44799
2.7333	-0.43097	-0.45179	-0.4576			2.7333	0.001881	0.00502	-0.45219			2.7333	-0.42868	-0.42876	-0.43147			2.7333	-0.44998	-0.4564	-0.44899
2.73497	-0.43201	-0.45175	-0.45947			2.73497	0.002654	0.005579	-0.45223			2.73497	-0.42905	-0.42975	-0.4313			2.73497	-0.45035	-0.45676	-0.44991
2.73663	-0.43208	-0.45192	-0.46167			2.73663	0.003581	0.005811	-0.45132			2.73663	-0.42944	-0.43029	-0.43088			2.73663	-0.45042	-0.45734	-0.45043
2.7383	-0.43133	-0.45224	-0.46349			2.7383	0.004238	0.005593	-0.44978			2.7383	-0.42986	-0.43049	-0.43033			2.7383	-0.45041	-0.45846	-0.4505
2.73997	-0.43035	-0.45255	-0.46425			2.73997	0.004615	0.00515	-0.44843			2.73997	-0.43027	-0.43055	-0.43007			2.73997	-0.4506	-0.46013	-0.45033
2.74163	-0.42975	-0.45273	-0.46367			2.74163	0.004875	0.004699	-0.44804			2.74163	-0.43065	-0.43068	-0.43047			2.74163	-0.45104	-0.46203	-0.45009
2.7433	-0.42979	-0.45266	-0.46203			2.7433	0.005001	0.004186	-0.44873			2.7433	-0.43091	-0.431	-0.43158			2.7433	-0.45155	-0.46368	-0.44993
2.74497	-0.43025	-0.45234	-0.45993			2.74497	0.004824	0.003679	-0.45003			2.74497	-0.43083	-0.43169	-0.43303			2.74497	-0.45181	-0.4646	-0.45009
2.74663	-0.43074	-0.45189	-0.45808			2.74663	0.004303	0.003483	-0.4515			2.74663	-0.43031	-0.43266	-0.43434			2.74663	-0.45158	-0.46465	-0.45058
2.7483	-0.43085	-0.45151	-0.45723			2.7483	0.003628	0.003548	-0.45294			2.7483	-0.42962	-0.43355	-0.43519			2.7483	-0.451	-0.46421	-0.45121
2.74997	-0.43056	-0.45154	-0.45771			2.74997	0.002976	0.003492	-0.45426			2.74997	-0.42914	-0.43416	-0.43565			2.74997	-0.45047	-0.46383	-0.45201
2.75163	-0.43021	-0.452	-0.45896			2.75163	0.002393	0.00326	-0.45539			2.75163	-0.42899	-0.43445	-0.43597			2.75163	-0.4504	-0.46392	-0.45321
2.7533	-0.43012	-0.45247	-0.45998			2.7533	0.001867	0.003153	-0.45626			2.7533	-0.42899	-0.43439	-0.43626			2.7533	-0.45104	-0.4647	-0.45475
2.75497	-0.43026	-0.45258	-0.46031			2.75497	0.001513	0.003278	-0.4568			2.75497	-0.42902	-0.43406	-0.43639			2.75497	-0.45234	-0.46605	-0.45615
2.75663	-0.43056	-0.45251	-0.46038			2.75663	0.001574	0.003502	-0.45702			2.75663	-0.42918	-0.43367	-0.43626			2.75663	-0.45399	-0.46749	-0.45703
2.7583	-0.43113	-0.45263	-0.46081			2.7583	0.002054	0.003795	-0.45682			2.7583	-0.4297	-0.43335	-0.43596			2.7583	-0.45549	-0.4685	-0.45753
2.75997	-0.43206	-0.45298	-0.46175			2.75997	0.002673	0.004251	-0.45594			2.75997	-0.43059	-0.43323	-0.43576			2.75997	-0.45633	-0.46883	-0.45798
2.76163	-0.43312	-0.45345	-0.46293			2.76163	0.003139	0.004773	-0.45441			2.76163	-0.43152	-0.43352	-0.43572			2.76163	-0.45626	-0.46855	-0.45848
2.7633	-0.43388	-0.45404	-0.46403			2.7633	0.003283	0.004983	-0.45269			2.7633	-0.43203	-0.43437	-0.4356			2.7633	-0.45562	-0.46786	-0.45892
2.76497	-0.43404	-0.45479	-0.46474			2.76497	0.003139	0.004745	-0.45136			2.76497	-0.43188	-0.43557	-0.43533			2.76497	-0.45497	-0.46695	-0.45923
2.76663	-0.43354	-0.45552	-0.46494			2.76663	0.00299	0.004373	-0.4507			2.76663	-0.43128	-0.4367	-0.43518			2.76663	-0.45474	-0.46609	-0.45928
2.7683	-0.43261	-0.4559	-0.46479			2.7683	0.003013	0.004224	-0.45058			2.7683	-0.43072	-0.43747	-0.43557			2.7683	-0.4549	-0.46557	-0.45904
2.76997	-0.43172	-0.45578	-0.46434			2.76997	0.003115	0.004312	-0.45073			2.76997	-0.43061	-0.43774	-0.43658			2.76997	-0.45524	-0.46553	-0.45867
2.77163	-0.43114	-0.45518	-0.4635			2.77163	0.003194	0.004396	-0.45111			2.77163	-0.43095	-0.43743	-0.43778			2.77163	-0.45537	-0.46582	-0.45853
2.7733	-0.43088	-0.45439	-0.46246			2.7733	0.003297	0.004219	-0.45193			2.7733	-0.4314	-0.43661	-0.43864			2.7733	-0.45492	-0.46627	-0.45873
2.77497	-0.43093	-0.45386	-0.46177			2.77497	0.003502	0.003628	-0.45324			2.77497	-0.43159	-0.43545	-0.43914			2.77497	-0.45402	-0.46679	-0.4591
2.77663	-0.43118	-0.45383	-0.46183			2.77663	0.003711	0.002645	-0.45469			2.77663	-0.43144	-0.43418	-0.43967			2.77663	-0.45312	-0.46726	-0.45936
2.7783	-0.43148	-0.45425	-0.46252			2.7783	0.003688	0.001434	-0.45568			2.7783	-0.43123	-0.43306	-0.44046			2.7783	-0.45269	-0.46733	-0.45943
2.77997	-0.43184	-0.45506	-0.46333			2.77997	0.003306	0.000303	-0.45589			2.77997	-0.43124	-0.43226	-0.44118			2.77997	-0.45292	-0.46671	-0.45933
2.78163	-0.4324	-0.45619	-0.46393			2.78163	0.002775	-0.00031	-0.45554			2.78163	-0.43149	-0.43168	-0.44141			2.78163	-0.45357	-0.46556	-0.45904
2.7833	-0.43324	-0.45724	-0.46434			2.7833	0.002473	-6.5e-05	-0.45511			2.7833	-0.43189	-0.43111	-0.44105			2.7833	-0.45415	-0.4644	-0.45862
2.78497	-0.43427	-0.45774	-0.46464			2.78497	0.002598	0.000894	-0.45484			2.78497	-0.43236	-0.43056	-0.44042			2.78497	-0.45436	-0.46367	-0.45847
2.78663	-0.43531	-0.45746	-0.46472			2.78663	0.003115	0.001937	-0.4547			2.78663	-0.43272	-0.43041	-0.43991			2.78663	-0.45427	-0.46362	-0.45901
2.7883	-0.43621	-0.45674	-0.4645			2.7883	0.003879	0.002482	-0.45461			2.7883	-0.43276	-0.43073	-0.43958			2.7883	-0.45404	-0.46422	-0.46016
2.78997	-0.43687	-0.45605	-0.46415			2.78997	0.004685	0.002412	-0.45457			2.78997	-0.43268	-0.431	-0.4391			2.78997	-0.45383	-0.46529	-0.46145
2.79163	-0.43718	-0.45556	-0.46395			2.79163	0.005332	0.001993	-0.45462			2.79163	-0.43293	-0.43063	-0.43814			2.79163	-0.45366	-0.46657	-0.46252
2.7933	-0.43709	-0.45531	-0.4641			2.7933	0.00569	0.001555	-0.45487			2.7933	-0.4336	-0.42963	-0.43683			2.7933	-0.45351	-0.46779	-0.46323
2.79497	-0.43666	-0.45542	-0.46464			2.79497	0.00569	0.001234	-0.45543			2.79497	-0.4341	-0.42853	-0.43551			2.79497	-0.4534	-0.4687	-0.46358
2.79663	-0.436	-0.45585	-0.46531			2.79663	0.005295	0.000978	-0.45619			2.79663	-0.43388	-0.4279	-0.4344			2.79663	-0.4534	-0.46924	-0.4637
2.7983	-0.4354	-0.45633	-0.46557			2.7983	0.004587	0.00075	-0.45698			2.7983	-0.43288	-0.42801	-0.43351			2.7983	-0.4536	-0.46949	-0.46373
2.79997	-0.43517	-0.4567	-0.46491			2.79997	0.003842	0.00061	-0.45773			2.79997	-0.43138	-0.42858	-0.4328			2.79997	-0.45416	-0.46955	-0.46376
2.80163	-0.43545	-0.45704	-0.46328			2.80163	0.003269	0.000671	-0.45849			2.80163	-0.42985	-0.42915	-0.43204			2.80163	-0.45517	-0.46961	-0.46367
2.8033	-0.43594	-0.45736	-0.46114			2.8033	0.002855	0.000903	-0.45912			2.8033	-0.42895	-0.42961	-0.43095			2.8033	-0.45644	-0.46989	-0.46331
2.80497	-0.43629	-0.45742	-0.45915			2.80497	0.00265	0.001066	-0.45931			2.80497	-0.42906	-0.4301	-0.42945			2.80497	-0.45749	-0.47041	-0.46269
2.80663	-0.43633	-0.45704	-0.4579			2.80663	0.002827	0.000997	-0.45889			2.80663	-0.42994	-0.43066	-0.42785			2.80663	-0.45795	-0.47091	-0.46216
2.8083	-0.43602	-0.45644	-0.45772			2.8083	0.003371	0.000927	-0.45793			2.8083	-0.43108	-0.43096	-0.42645			2.8083	-0.4578	-0.47126	-0.46211
2.80997	-0.43531	-0.45612	-0.45838			2.80997	0.004009	0.00108	-0.45643			2.80997	-0.43222	-0.43064	-0.42555			2.80997	-0.45715	-0.47152	-0.46264
2.81163	-0.43437	-0.45633	-0.45924			2.81163	0.004508	0.00122	-0.45445			2.81163	-0.43337	-0.42978	-0.42533			2.81163	-0.45613	-0.47192	-0.4637
2.8133	-0.43335	-0.45693	-0.45978			2.8133	0.004834	0.001066	-0.45251			2.8133	-0.43445	-0.42874	-0.42559			2.8133	-0.45506	-0.47245	-0.46516
2.81497	-0.43216	-0.45758	-0.4599			2.81497	0.005062	0.000736	-0.45143			2.81497	-0.43516	-0.42805	-0.42607			2.81497	-0.45444	-0.4728	-0.46651
2.81663	-0.43074	-0.45784	-0.45977			2.81663	0.005309	0.000526	-0.45158			2.81663	-0.43519	-0.42795	-0.42678			2.81663	-0.45428	-0.47266	-0.46702
2.8183	-0.42939	-0.45734	-0.45954			2.8183	0.00576	0.000522	-0.4524			2.8183	-0.43449	-0.42815	-0.42787			2.8183	-0.4541	-0.47203	-0.46632
2.81997	-0.42847	-0.45609	-0.45928			2.81997	0.006557	0.000643	-0.45306			2.81997	-0.43311	-0.42818	-0.42918			2.81997	-0.4536	-0.47114	-0.46476
2.82163	-0.42814	-0.45453	-0.45906			2.82163	0.007488	0.001024	-0.45311			2.82163	-0.43127	-0.42786	-0.43016			2.82163	-0.4528	-0.47014	-0.46318
2.8233	-0.42829	-0.45313	-0.45874			2.8233	0.008037	0.002179	-0.4526			2.8233	-0.42949	-0.42735	-0.43036			2.8233	-0.45189	-0.46915	-0.46249
2.82497	-0.4286	-0.45216	-0.45795			2.82497	0.007884	0.00441	-0.45179			2.82497	-0.42843	-0.42677	-0.42978			2.82497	-0.45098	-0.4684	-0.46291
2.82663	-0.42875	-0.45171	-0.45662			2.82663	0.007171	0.007101	-0.45097			2.82663	-0.42852	-0.4262	-0.42891			2.82663	-0.45037	-0.46804	-0.46383
2.8283	-0.42878	-0.45165	-0.45501			2.8283	0.006426	0.009183	-0.45024			2.8283	-0.42967	-0.42588	-0.42839			2.8283	-0.45049	-0.46798	-0.46447
2.82997	-0.42887	-0.45166	-0.4533			2.82997	0.006193	0.01003	-0.44958			2.82997	-0.43144	-0.42612	-0.42857			2.82997	-0.45155	-0.46795	-0.46457
2.83163	-0.42913	-0.45155	-0.4515			2.83163	0.006603	0.009788	-0.44906			2.83163	-0.43329	-0.42697	-0.42914			2.83163	-0.45329	-0.46748	-0.46446
2.8333	-0.42966	-0.45138	-0.44981			2.8333	0.007334	0.008945	-0.44871			2.8333	-0.43483	-0.42808	-0.42942			2.8333	-0.4552	-0.46643	-0.46434
2.83497	-0.43038	-0.45118	-0.44863			2.83497	0.008084	0.007865	-0.4484			2.83497	-0.43576	-0.42894	-0.42896			2.83497	-0.45675	-0.46524	-0.46408
2.83663	-0.43082	-0.45091	-0.44807			2.83663	0.008671	0.006575	-0.44808			2.83663	-0.43596	-0.42922	-0.42775			2.83663	-0.45755	-0.46454	-0.46353
2.8383	-0.43047	-0.45053	-0.44797			2.8383	0.009025	0.005011	-0.4478			2.8383	-0.43543	-0.42887	-0.42605			2.8383	-0.45748	-0.46456	-0.4627
2.83997	-0.42932	-0.45006	-0.44812			2.83997	0.009267	0.00339	-0.4475			2.83997	-0.43433	-0.42815	-0.42429			2.83997	-0.45674	-0.46501	-0.46144
2.84163	-0.42792	-0.44957	-0.4484			2.84163	0.00963	0.002249	-0.44687			2.84163	-0.43298	-0.42734	-0.42306			2.84163	-0.45574	-0.46565	-0.45963
2.8433	-0.42677	-0.44923	-0.44867			2.8433	0.010142	0.001951	-0.44571			2.8433	-0.43171	-0.4267	-0.42274			2.8433	-0.45477	-0.46634	-0.4577
2.84497	-0.42595	-0.4491	-0.44882			2.84497	0.010561	0.002356	-0.44427			2.84497	-0.43067	-0.4264	-0.42318			2.84497	-0.45388	-0.46689	-0.45633
2.84663	-0.42521	-0.44904	-0.44868			2.84663	0.010557	0.003073	-0.44296			2.84663	-0.42987	-0.42647	-0.4239			2.84663	-0.45303	-0.46712	-0.45574
2.8483	-0.42428	-0.44872	-0.44794			2.8483	0.010151	0.00379	-0.44201			2.8483	-0.42922	-0.4268	-0.42451			2.8483	-0.45212	-0.46705	-0.4557
2.84997	-0.42308	-0.44793	-0.44654			2.84997	0.00983	0.004298	-0.44147			2.84997	-0.4286	-0.42729	-0.42481			2.84997	-0.45096	-0.46673	-0.45576
2.85163	-0.42164	-0.44669	-0.44497			2.85163	0.010012	0.004503	-0.44114			2.85163	-0.42787	-0.42805	-0.4246			2.85163	-0.44959	-0.46622	-0.4556
2.8533	-0.42016	-0.44534	-0.44378			2.8533	0.010729	0.004494	-0.44083			2.8533	-0.42704	-0.429	-0.42372			2.8533	-0.44834	-0.46576	-0.45522
2.85497	-0.41897	-0.4444	-0.44297			2.85497	0.011711	0.004508	-0.44043			2.85497	-0.42626	-0.42962	-0.42225			2.85497	-0.44747	-0.46563	-0.455
2.85663	-0.41826	-0.444	-0.44215			2.85663	0.012689	0.004852	-0.43986			2.85663	-0.42575	-0.42932	-0.42044			2.85663	-0.44694	-0.46595	-0.4552
2.8583	-0.41788	-0.4438	-0.441			2.8583	0.013504	0.00563	-0.43895			2.8583	-0.42549	-0.42799	-0.41841			2.8583	-0.44672	-0.46664	-0.45565
2.85997	-0.41757	-0.44339	-0.43956			2.85997	0.014002	0.006598	-0.43761			2.85997	-0.42505	-0.42611	-0.41611			2.85997	-0.44681	-0.46743	-0.45596
2.86163	-0.4173	-0.44277	-0.43821			2.86163	0.01404	0.007502	-0.43592			2.86163	-0.4239	-0.42433	-0.41354			2.86163	-0.44684	-0.46791	-0.45596
2.8633	-0.41716	-0.44222	-0.43715			2.8633	0.013746	0.008303	-0.43386			2.8633	-0.42202	-0.42306	-0.411			2.8633	-0.44636	-0.46769	-0.45584
2.86497	-0.41716	-0.44202	-0.4361			2.86497	0.013583	0.00902	-0.43125			2.86497	-0.41987	-0.42231	-0.40884			2.86497	-0.44528	-0.46681	-0.45585
2.86663	-0.41725	-0.44215	-0.4347			2.86663	0.014147	0.00956	-0.42808			2.86663	-0.4179	-0.42183	-0.40711			2.86663	-0.44387	-0.46562	-0.45595
2.8683	-0.41742	-0.4422	-0.4329			2.8683	0.015781	0.009928	-0.4248			2.8683	-0.41619	-0.4214	-0.40573			2.8683	-0.44243	-0.46451	-0.45577
2.86997	-0.41756	-0.44166	-0.43089			2.86997	0.018268	0.010291	-0.42214			2.86997	-0.41446	-0.42107	-0.40468			2.86997	-0.44102	-0.46392	-0.4551
2.87163	-0.41719	-0.44045	-0.42883			2.87163	0.020871	0.010803	-0.42037			2.87163	-0.41251	-0.42101	-0.40397			2.87163	-0.43967	-0.4641	-0.45418
2.8733	-0.41585	-0.43888	-0.42689			2.8733	0.022915	0.011246	-0.41921			2.8733	-0.41056	-0.42113	-0.40336			2.8733	-0.43846	-0.46458	-0.45347
2.87497	-0.41356	-0.43721	-0.42528			2.87497	0.02428	0.011129	-0.41832			2.87497	-0.40893	-0.42083	-0.40244			2.87497	-0.43737	-0.46462	-0.45319
2.87663	-0.41073	-0.43547	-0.42408			2.87663	0.025486	0.01031	-0.41749			2.87663	-0.40778	-0.41953	-0.40089			2.87663	-0.43621	-0.46397	-0.45314
2.8783	-0.40789	-0.43359	-0.42304			2.8783	0.02725	0.009169	-0.41647			2.8783	-0.40704	-0.41734	-0.3985			2.8783	-0.43479	-0.46299	-0.45309
2.87997	-0.40559	-0.43153	-0.42177			2.87997	0.029905	0.008182	-0.415			2.87997	-0.40637	-0.415	-0.39522			2.87997	-0.43305	-0.46215	-0.45305
2.88163	-0.40405	-0.42943	-0.41993			2.88163	0.033341	0.007711	-0.41293			2.88163	-0.40517	-0.41329	-0.39137			2.88163	-0.43107	-0.46147	-0.45307
2.8833	-0.40261	-0.42771	-0.41745			2.8833	0.037258	0.007995	-0.41028			2.8833	-0.40299	-0.41241	-0.38755			2.8833	-0.42885	-0.46058	-0.45301
2.88497	-0.4003	-0.42664	-0.41466			2.88497	0.041262	0.00902	-0.40724			2.88497	-0.39982	-0.41199	-0.38433			2.88497	-0.42626	-0.45933	-0.45264
2.88663	-0.3968	-0.42615	-0.41196			2.88663	0.044978	0.010394	-0.40392			2.88663	-0.39588	-0.41142	-0.38185			2.88663	-0.42318	-0.45803	-0.45206
2.8883	-0.39247	-0.426	-0.40939			2.8883	0.048308	0.011637	-0.40051			2.8883	-0.39153	-0.41035	-0.37982			2.8883	-0.41966	-0.45716	-0.45155
2.88997	-0.38777	-0.42595	-0.40665			2.88997	0.051339	0.012508	-0.39726			2.88997	-0.38712	-0.40887	-0.37791			2.88997	-0.41583	-0.45684	-0.45122
2.89163	-0.38298	-0.42568	-0.40355			2.89163	0.05418	0.012876	-0.39447			2.89163	-0.38288	-0.40724	-0.37597			2.89163	-0.41178	-0.45682	-0.4509
2.8933	-0.37844	-0.42491	-0.40008			2.8933	0.056918	0.012694	-0.39207			2.8933	-0.37897	-0.40554	-0.37377			2.8933	-0.40756	-0.4567	-0.45061
2.89497	-0.37447	-0.42348	-0.39626			2.89497	0.059786	0.012154	-0.38959			2.89497	-0.37554	-0.40371	-0.37106			2.89497	-0.40326	-0.45617	-0.45036
2.89663	-0.37114	-0.4215	-0.39219			2.89663	0.063078	0.011749	-0.38657			2.89663	-0.37244	-0.40186	-0.36774			2.89663	-0.39906	-0.45504	-0.44998
2.8983	-0.36807	-0.4193	-0.38807			2.8983	0.06692	0.012093	-0.3829			2.8983	-0.36928	-0.40027	-0.36385			2.8983	-0.39503	-0.45342	-0.44923
2.89997	-0.36477	-0.41722	-0.38417			2.89997	0.071293	0.013523	-0.37877			2.89997	-0.36588	-0.39897	-0.35939			2.89997	-0.39109	-0.45177	-0.44799
2.90163	-0.361	-0.41555	-0.38067			2.90163	0.076024	0.015786	-0.37451			2.90163	-0.3623	-0.39743	-0.35441			2.90163	-0.38706	-0.4505	-0.44628
2.9033	-0.35695	-0.41427	-0.37771			2.9033	0.08069	0.018394	-0.37043			2.9033	-0.35849	-0.39513	-0.34927			2.9033	-0.3827	-0.44955	-0.44423
2.90497	-0.35288	-0.41304	-0.37522			2.90497	0.084774	0.020871	-0.36664			2.90497	-0.35416	-0.39231	-0.34446			2.90497	-0.37791	-0.44863	-0.44201
2.90663	-0.34895	-0.41151	-0.37295			2.90663	0.08821	0.022729	-0.36287			2.90663	-0.34931	-0.38964	-0.34027			2.90663	-0.37286	-0.4477	-0.43967
2.9083	-0.34515	-0.40966	-0.37064			2.9083	0.091507	0.023809	-0.35876			2.9083	-0.34445	-0.38762	-0.33676			2.9083	-0.36806	-0.4469	-0.43722
2.90997	-0.34133	-0.40765	-0.36795			2.90997	0.095209	0.024531	-0.35418			2.90997	-0.34016	-0.38626	-0.33373			2.90997	-0.36388	-0.44636	-0.43485
2.91163	-0.33738	-0.40546	-0.36444			2.91163	0.099465	0.025411	-0.34952			2.91163	-0.33651	-0.38511	-0.33071			2.91163	-0.36032	-0.446	-0.433
2.9133	-0.33358	-0.40292	-0.35981			2.9133	0.104145	0.02664	-0.34523			2.9133	-0.33306	-0.38348	-0.32737			2.9133	-0.35701	-0.44543	-0.43193
2.91497	-0.33045	-0.40004	-0.35413			2.91497	0.109016	0.028173	-0.34122			2.91497	-0.3294	-0.38092	-0.32366			2.91497	-0.35337	-0.44423	-0.43147
2.91663	-0.32798	-0.39696	-0.34789			2.91663	0.113794	0.02997	-0.33699			2.91663	-0.32559	-0.37757	-0.31963			2.91663	-0.34912	-0.44213	-0.43116
2.9183	-0.32545	-0.39368	-0.34186			2.9183	0.118073	0.031958	-0.33228			2.9183	-0.3219	-0.37403	-0.31528			2.9183	-0.34461	-0.43917	-0.43048
2.91997	-0.32213	-0.38993	-0.33652			2.91997	0.12144	0.033793	-0.32726			2.91997	-0.31847	-0.37074	-0.31061			2.91997	-0.34062	-0.43604	-0.4292
2.92163	-0.31798	-0.38571	-0.33168			2.92163	0.123843	0.034948	-0.32207			2.92163	-0.31526	-0.36793	-0.30557			2.92163	-0.33757	-0.43374	-0.42751
2.9233	-0.31368	-0.38148	-0.32673			2.9233	0.125696	0.035278	-0.31645			2.9233	-0.3122	-0.36574	-0.30004			2.9233	-0.33527	-0.43267	-0.42569
2.92497	-0.30992	-0.37772	-0.32144			2.92497	0.127568	0.035199	-0.31019			2.92497	-0.30917	-0.36412	-0.29417			2.92497	-0.33318	-0.43241	-0.42393
2.92663	-0.30695	-0.37449	-0.31601			2.92663	0.12984	0.035325	-0.30353			2.92663	-0.30604	-0.3627	-0.28831			2.92663	-0.33107	-0.43218	-0.42236
2.9283	-0.30472	-0.37161	-0.31053			2.9283	0.132625	0.036005	-0.2968			2.9283	-0.3027	-0.36098	-0.28277			2.9283	-0.3291	-0.43133	-0.42103
2.92997	-0.30302	-0.369	-0.30493			2.92997	0.135791	0.037099	-0.29016			2.92997	-0.2991	-0.35876	-0.27754			2.92997	-0.32735	-0.42975	-0.41981
2.93163	-0.30142	-0.36668	-0.29922			2.93163	0.139182	0.038231	-0.28376			2.93163	-0.2954	-0.35614	-0.27237			2.93163	-0.32567	-0.42796	-0.41844
2.9333	-0.29952	-0.36463	-0.29338			2.9333	0.142567	0.039223	-0.27765			2.9333	-0.29214	-0.35332	-0.26707			2.9333	-0.324	-0.42658	-0.41684
2.93497	-0.29732	-0.36274	-0.28717			2.93497	0.145547	0.040298	-0.27158			2.93497	-0.28988	-0.35041	-0.26156			2.93497	-0.32256	-0.42563	-0.41505
2.93663	-0.29515	-0.36074	-0.2803			2.93663	0.147712	0.041709	-0.26506			2.93663	-0.2888	-0.34758	-0.25579			2.93663	-0.32146	-0.42456	-0.41332
2.9383	-0.29342	-0.35835	-0.27271			2.9383	0.148821	0.043372	-0.25768			2.9383	-0.28855	-0.34505	-0.24953			2.9383	-0.32055	-0.42296	-0.41203
2.93997	-0.29228	-0.35559	-0.26468			2.93997	0.148974	0.045034	-0.2493			2.93997	-0.28857	-0.34285	-0.24249			2.93997	-0.31953	-0.42082	-0.41153
2.94163	-0.29154	-0.35281	-0.25664			2.94163	0.148802	0.046543	-0.24013			2.94163	-0.28841	-0.34073	-0.23459			2.94163	-0.31814	-0.41845	-0.41179
2.9433	-0.29088	-0.35019	-0.24884			2.9433	0.14904	0.047786	-0.23057			2.9433	-0.28787	-0.33826	-0.22605			2.9433	-0.31627	-0.41624	-0.41227
2.94497	-0.2902	-0.34754	-0.24122			2.94497	0.149785	0.048759	-0.22095			2.94497	-0.28701	-0.33525	-0.21714			2.94497	-0.31401	-0.4145	-0.41234
2.94663	-0.28951	-0.34446	-0.2335			2.94663	0.150539	0.049705	-0.21137			2.94663	-0.28604	-0.33202	-0.2082			2.94663	-0.31156	-0.41334	-0.41171
2.9483	-0.28869	-0.34061	-0.22528			2.9483	0.150907	0.050953	-0.20161			2.9483	-0.28502	-0.32908	-0.19955			2.9483	-0.30922	-0.41274	-0.41045
2.94997	-0.28776	-0.33605	-0.21624			2.94997	0.150846	0.052359	-0.19119			2.94997	-0.28383	-0.32664	-0.19125			2.94997	-0.30714	-0.41253	-0.4086
2.95163	-0.28702	-0.33133	-0.2062			2.95163	0.150544	0.053281	-0.17966			2.95163	-0.28251	-0.32457	-0.18298			2.95163	-0.30543	-0.4123	-0.40633
2.9533	-0.2865	-0.32706	-0.19524			2.9533	0.150464	0.05336	-0.16701			2.9533	-0.28149	-0.32262	-0.17437			2.9533	-0.30426	-0.41167	-0.40406
2.95497	-0.28583	-0.3234	-0.18386			2.95497	0.151102	0.053011	-0.15367			2.95497	-0.28113	-0.32035	-0.16531			2.95497	-0.30368	-0.41075	-0.40211
2.95663	-0.28476	-0.3201	-0.17267			2.95663	0.152327	0.05282	-0.14012			2.95663	-0.28139	-0.31721	-0.15586			2.95663	-0.30352	-0.41009	-0.40046
2.9583	-0.28363	-0.31699	-0.16201			2.9583	0.153491	0.052899	-0.12665			2.9583	-0.28197	-0.31317	-0.14606			2.9583	-0.30375	-0.41001	-0.39892
2.95997	-0.28295	-0.31416	-0.15185			2.95997	0.154185	0.053048	-0.11344			2.95997	-0.28256	-0.30877	-0.13584			2.95997	-0.30448	-0.41015	-0.3973
2.96163	-0.28289	-0.31167	-0.14196			2.96163	0.154315	0.053137	-0.10053			2.96163	-0.28283	-0.30469	-0.12517			2.96163	-0.30554	-0.41002	-0.39561
2.9633	-0.28333	-0.30915	-0.13182			2.9633	0.153868	0.053379	-0.0878			2.9633	-0.28261	-0.30135	-0.11404			2.9633	-0.30647	-0.40954	-0.39411
2.96497	-0.28401	-0.30605	-0.12061			2.96497	0.15304	0.054268	-0.07493			2.96497	-0.28194	-0.2987	-0.10248			2.96497	-0.30698	-0.40892	-0.39305
2.96663	-0.28463	-0.30203	-0.1077			2.96663	0.152313	0.056066	-0.06138			2.96663	-0.28106	-0.29624	-0.09053			2.96663	-0.3073	-0.40839	-0.39243
2.9683	-0.28509	-0.29715	-0.09316			2.9683	0.152104	0.058459	-0.04638			2.9683	-0.28022	-0.29358	-0.07828			2.9683	-0.30779	-0.40802	-0.39191
2.96997	-0.28539	-0.29179	-0.07762			2.96997	0.152565	0.06062	-0.02941			2.96997	-0.2796	-0.29082	-0.06554			2.96997	-0.30862	-0.40751	-0.39117
2.97163	-0.28545	-0.28662	-0.06154			2.97163	0.153622	0.061765	-0.01056			2.97163	-0.27911	-0.28812	-0.05181			2.97163	-0.3097	-0.40645	-0.39
2.9733	-0.28536	-0.28211	-0.045			2.9733	0.155028	0.061849	0.009737			2.9733	-0.27871	-0.28533	-0.03654			2.9733	-0.31078	-0.40484	-0.38838
2.97497	-0.28532	-0.27826	-0.02786			2.97497	0.15642	0.061681	0.031125			2.97497	-0.27861	-0.28218	-0.01956			2.97497	-0.31156	-0.4031	-0.38651
2.97663	-0.28522	-0.27465	-0.00997			2.97663	0.157496	0.062203	0.053276			2.97663	-0.27913	-0.27856	-0.00122			2.97663	-0.31187	-0.4016	-0.38452
2.9783	-0.28485	-0.27089	0.00875			2.9783	0.158167	0.063637	0.075847			2.9783	-0.28035	-0.27441	0.017867			2.9783	-0.31175	-0.40031	-0.38238
2.97997	-0.28433	-0.2668	0.028317			2.97997	0.158572	0.065519	0.098851			2.97997	-0.2819	-0.26976	0.037123			2.97997	-0.31129	-0.39896	-0.38021
2.98163	-0.28403	-0.26237	0.048843			2.98163	0.158851	0.067246	0.122697			2.98163	-0.28318	-0.26485	0.05642			2.98163	-0.31054	-0.39733	-0.37832
2.9833	-0.28401	-0.25766	0.070338			2.9833	0.158981	0.068592	0.14775			2.9833	-0.28371	-0.25999	0.076038			2.9833	-0.30967	-0.39549	-0.37699
2.98497	-0.28407	-0.2526	0.092643			2.98497	0.158823	0.069775	0.17405			2.98497	-0.28337	-0.25543	0.096294			2.98497	-0.30886	-0.39382	-0.37625
2.98663	-0.28415	-0.24705	0.115661			2.98663	0.158404	0.071148	0.201333			2.98663	-0.28236	-0.25128	0.117403			2.98663	-0.30814	-0.39293	-0.3759
2.9883	-0.28433	-0.24102	0.139442			2.9883	0.157924	0.072918	0.229403			2.9883	-0.28099	-0.24749	0.139503			2.9883	-0.30756	-0.39308	-0.3754
2.98997	-0.2846	-0.23475	0.164104			2.98997	0.157594	0.075065	0.258433			2.98997	-0.27961	-0.24386	0.162646			2.98997	-0.30731	-0.39381	-0.37424
2.99163	-0.28485	-0.22861	0.189878			2.99163	0.157491	0.077491	0.288836			2.99163	-0.27847	-0.24008	0.186814			2.99163	-0.30751	-0.39445	-0.37228
2.9933	-0.28494	-0.22273	0.21711			2.9933	0.157449	0.080001	0.321027			2.9933	-0.27753	-0.23598	0.212034			2.9933	-0.30799	-0.39478	-0.36985
2.99497	-0.28464	-0.21681	0.245958			2.99497	0.157217	0.082259	0.355225			2.99497	-0.27652	-0.23166	0.238474			2.99497	-0.30838	-0.39499	-0.36749
2.99663	-0.28377	-0.2105	0.276244			2.99663	0.15663	0.084052	0.3913			2.99663	-0.27518	-0.22721	0.266386			2.99663	-0.30826	-0.39516	-0.36527
2.9983	-0.28258	-0.20404	0.307662			2.9983	0.155782	0.085472	0.428972			2.9983	-0.27362	-0.22249	0.295839			2.9983	-0.30725	-0.39508	-0.3627
2.99997	-0.28166	-0.19797	0.339895			2.99997	0.15507	0.086734	0.468036			2.99997	-0.27216	-0.21724	0.326624			2.99997	-0.30531	-0.3944	-0.3594
3.00163	-0.28124	-0.19252	0.372818			3.00163	0.155005	0.087898	0.508451			3.00163	-0.27091	-0.21164	0.358429			3.00163	-0.3028	-0.393	-0.35564
3.0033	-0.28102	-0.18732	0.406671			3.0033	0.15588	0.088806	0.550128			3.0033	-0.2699	-0.2063	0.391211			3.0033	-0.3003	-0.39094	-0.35201
3.00497	-0.28058	-0.18177	0.441917			3.00497	0.157463	0.089314	0.59275			3.00497	-0.26936	-0.20154	0.425149			3.00497	-0.29842	-0.38822	-0.34886
3.00663	-0.27964	-0.17548	0.478947			3.00663	0.159112	0.089542	0.63614			3.00663	-0.26931	-0.19714	0.460241			3.00663	-0.29742	-0.38501	-0.34629
3.0083	-0.27825	-0.16826	0.51802			3.0083	0.160248	0.089826	0.680671			3.0083	-0.26935	-0.19271	0.496246			3.0083	-0.29705	-0.38172	-0.34427
3.00997	-0.27684	-0.16008	0.559129			3.00997	0.160947	0.090315	0.727046			3.00997	-0.26902	-0.18814	0.533191			3.00997	-0.29683	-0.37878	-0.34261
3.01163	-0.27588	-0.1512	0.601909			3.01163	0.16178	0.090948	0.775796			3.01163	-0.26835	-0.18343	0.571632			3.01163	-0.29646	-0.3764	-0.34076
3.0133	-0.27555	-0.14213	0.646054			3.0133	0.163107	0.091847	0.827066			3.0133	-0.2677	-0.17839	0.612158			3.0133	-0.29592	-0.37453	-0.33827
3.01497	-0.27574	-0.13313	0.691758			3.01497	0.164756	0.093267	0.880673			3.01497	-0.26734	-0.17272	0.654976			3.01497	-0.29532	-0.373	-0.33507
3.01663	-0.27623	-0.12399	0.739284			3.01663	0.166288	0.095195	0.936305			3.01663	-0.26729	-0.16638	0.699977			3.01663	-0.29465	-0.37157	-0.3315
3.0183	-0.27665	-0.1145	0.78856			3.0183	0.167312	0.097277	0.99381			3.0183	-0.26743	-0.15964	0.746991			3.0183	-0.29369	-0.37014	-0.32805
3.01997	-0.27651	-0.10462	0.839368			3.01997	0.16768	0.099204	1.05312			3.01997	-0.2674	-0.15286	0.795885			3.01997	-0.29242	-0.36882	-0.32499
3.02163	-0.2756	-0.09435	0.891578			3.02163	0.167564	0.10083	1.11414			3.02163	-0.26697	-0.14626	0.846642			3.02163	-0.29123	-0.3677	-0.3223
3.0233	-0.27414	-0.0836	0.945246			3.0233	0.167382	0.102227	1.17699			3.0233	-0.26606	-0.13991	0.899448			3.0233	-0.29035	-0.36679	-0.31983
3.02497	-0.27272	-0.07232	1.00078			3.02497	0.167498	0.103675	1.24195			3.02497	-0.26461	-0.13368	0.954485			3.02497	-0.2897	-0.36609	-0.31733
3.02663	-0.27176	-0.06061	1.05862			3.02663	0.167871	0.105454	1.30923			3.02663	-0.26264	-0.12744	1.0117			3.02663	-0.28902	-0.36551	-0.31442
3.0283	-0.27116	-0.04872	1.11871			3.0283	0.168164	0.10767	1.37868			3.0283	-0.26039	-0.12101	1.07082			3.0283	-0.28814	-0.36479	-0.3108
3.02997	-0.27055	-0.03708	1.18063			3.02997	0.168299	0.110292	1.44983			3.02997	-0.25829	-0.11411	1.13177			3.02997	-0.28703	-0.3638	-0.30641
3.03163	-0.26956	-0.02578	1.24432			3.03163	0.168676	0.113128	1.52229			3.03163	-0.25675	-0.10654	1.1947			3.03163	-0.28583	-0.36261	-0.3015
3.0333	-0.26801	-0.0146	1.31023			3.0333	0.169608	0.115922	1.59629			3.0333	-0.25591	-0.09847	1.25992			3.0333	-0.28466	-0.36118	-0.29636
3.03497	-0.26596	-0.00316	1.37892			3.03497	0.170846	0.118623	1.6725			3.03497	-0.25549	-0.09032	1.32756			3.03497	-0.2835	-0.35919	-0.29122
3.03663	-0.26382	0.008917	1.45062			3.03663	0.171866	0.12144	1.75147			3.03663	-0.2551	-0.08238	1.39738			3.03663	-0.28235	-0.35639	-0.28628
3.0383	-0.26214	0.021937	1.52511			3.0383	0.172341	0.124555	1.83326			3.0383	-0.25465	-0.07475	1.46888			3.0383	-0.28128	-0.35297	-0.28173
3.03997	-0.26119	0.03601	1.60185			3.03997	0.172271	0.127708	1.91761			3.03997	-0.25417	-0.06736	1.54169			3.03997	-0.28042	-0.3495	-0.27761
3.04163	-0.26066	0.05105	1.68021			3.04163	0.171857	0.130297	2.00439			3.04163	-0.25382	-0.05998	1.61597			3.04163	-0.27983	-0.34659	-0.27366
3.0433	-0.26004	0.066883	1.75985			3.0433	0.171303	0.131913	2.09363			3.0433	-0.25365	-0.05243	1.6925			3.0433	-0.27947	-0.34469	-0.26947
3.04497	-0.25895	0.083297	1.84082			3.04497	0.170851	0.132755	2.18542			3.04497	-0.25335	-0.04464	1.77229			3.04497	-0.27927	-0.34375	-0.26477
3.04663	-0.2573	0.100164	1.92347			3.04663	0.170772	0.133417	2.27976			3.04663	-0.25246	-0.03643	1.85574			3.04663	-0.27913	-0.3433	-0.2596
3.0483	-0.25523	0.117482	2.00834			3.0483	0.171261	0.134395	2.37639			3.0483	-0.25091	-0.02751	1.94232			3.0483	-0.27891	-0.3427	-0.25407
3.04997	-0.25303	0.135242	2.09607			3.04997	0.172309	0.135903	2.47484			3.04997	-0.24919	-0.01767	2.03112			3.04997	-0.27841	-0.3415	-0.24803
3.05163	-0.25075	0.153212	2.18707			3.05163	0.173822	0.137859	2.57477			3.05163	-0.24774	-0.00706	2.1216			3.05163	-0.27743	-0.3396	-0.24134
3.0533	-0.24837	0.171023	2.2812			3.0533	0.175661	0.14001	2.67622			3.0533	-0.24649	0.00407	2.21373			3.0533	-0.2759	-0.33716	-0.23421
3.05497	-0.24614	0.188719	2.37803			3.05497	0.177622	0.142152	2.77935			3.05497	-0.24511	0.01552	2.30775			3.05497	-0.27411	-0.33452	-0.227
3.05663	-0.24441	0.206986	2.47708			3.05663	0.179368	0.144187	2.8842			3.05663	-0.24339	0.027227	2.40403			3.05663	-0.27234	-0.33209	-0.21991
3.0583	-0.24329	0.226605	2.57802			3.0583	0.180411	0.146083	2.99092			3.0583	-0.24135	0.039139	2.50278			3.0583	-0.27062	-0.33002	-0.21283
3.05997	-0.24235	0.247802	2.68071			3.05997	0.180486	0.147941	3.09973			3.05997	-0.23922	0.05112	2.60408			3.05997	-0.26892	-0.32808	-0.20545
3.06163	-0.2411	0.270354	2.78518			3.06163	0.179806	0.149957	3.21078			3.06163	-0.23731	0.063004	2.70806			3.06163	-0.26754	-0.3259	-0.19759
3.0633	-0.23951	0.293837	2.89155			3.0633	0.178786	0.152127	3.32409			3.0633	-0.23558	0.074799	2.81474			3.0633	-0.26668	-0.32349	-0.18938
3.06497	-0.23804	0.317805	2.99994			3.06497	0.177766	0.154185	3.43975			3.06497	-0.2337	0.086692	2.92396			3.06497	-0.26599	-0.32111	-0.1811
3.06663	-0.23715	0.342028	3.1105			3.06663	0.176998	0.155969	3.55797			3.06663	-0.23155	0.098855	3.03567			3.06663	-0.26495	-0.31893	-0.173
3.0683	-0.23697	0.366583	3.22345			3.0683	0.17676	0.157692	3.67884			3.0683	-0.22937	0.111363	3.15007			3.0683	-0.26339	-0.31677	-0.16533
3.06997	-0.23704	0.391649	3.33921			3.06997	0.177296	0.15974	3.80194			3.06997	-0.22748	0.124336	3.2673			3.06997	-0.26139	-0.31433	-0.15806
3.07163	-0.23657	0.417395	3.45822			3.07163	0.178558	0.162125	3.92663			3.07163	-0.22589	0.137929	3.38719			3.07163	-0.25919	-0.31158	-0.15079
3.0733	-0.23493	0.44405	3.58045			3.0733	0.180099	0.164504	4.0525			3.0733	-0.22444	0.152187	3.50925			3.0733	-0.25706	-0.30886	-0.14317
3.07497	-0.23202	0.471896	3.70521			3.07497	0.181478	0.166669	4.17973			3.07497	-0.22289	0.166944	3.63301			3.07497	-0.25515	-0.30645	-0.13499
3.07663	-0.22824	0.500954	3.83158			3.07663	0.182618	0.168709	4.30884			3.07663	-0.22117	0.181971	3.75839			3.07663	-0.25322	-0.30439	-0.12598
3.0783	-0.22427	0.530677	3.95907			3.0783	0.183722	0.170674	4.44015			3.0783	-0.21937	0.197333	3.88578			3.0783	-0.25094	-0.30253	-0.116
3.07997	-0.22071	0.560367	4.08795			3.07997	0.184947	0.172555	4.57355			3.07997	-0.21757	0.213338	4.01561			3.07997	-0.24839	-0.30072	-0.10542
3.08163	-0.2178	0.589839	4.219			3.08163	0.186218	0.174441	4.70882			3.08163	-0.21567	0.230158	4.14819			3.08163	-0.24617	-0.29894	-0.09477
3.0833	-0.21549	0.6196	4.35297			3.0833	0.187219	0.176542	4.84581			3.0833	-0.21376	0.247718	4.28366			3.0833	-0.24483	-0.29724	-0.08424
3.08497	-0.21374	0.650492	4.49012			3.08497	0.187769	0.179079	4.98432			3.08497	-0.21224	0.265907	4.42195			3.08497	-0.24438	-0.2956	-0.07372
3.08663	-0.21248	0.68313	4.63014			3.08663	0.188123	0.182139	5.12411			3.08663	-0.21125	0.284617	4.56294			3.08663	-0.24421	-0.29393	-0.06309
3.0883	-0.21147	0.717514	4.7725			3.0883	0.188644	0.185464	5.26484			3.0883	-0.2105	0.303742	4.70648			3.0883	-0.2436	-0.29198	-0.05236
3.08997	-0.21034	0.753119	4.91685			3.08997	0.189482	0.188565	5.40626			3.08997	-0.20957	0.323043	4.85212			3.08997	-0.24234	-0.28945	-0.04172
3.09163	-0.20881	0.789426	5.06294			3.09163	0.190455	0.191145	5.54857			3.09163	-0.20803	0.342363	4.99901			3.09163	-0.24053	-0.2863	-0.03145
3.0933	-0.20691	0.82639	5.21042			3.0933	0.191364	0.193315	5.69257			3.0933	-0.20565	0.361935	5.14673			3.0933	-0.23828	-0.2829	-0.02155
3.09497	-0.2049	0.864281	5.35915			3.09497	0.192355	0.195466	5.83897			3.09497	-0.20269	0.382178	5.29565			3.09497	-0.23583	-0.27973	-0.01173
3.09663	-0.20283	0.903285	5.50937			3.09663	0.193818	0.197915	5.98788			3.09663	-0.1998	0.40337	5.44641			3.09663	-0.23344	-0.27719	-0.00151
3.0983	-0.20045	0.94349	5.66148			3.0983	0.195783	0.200602	6.13868			3.0983	-0.19738	0.425591	5.59947			3.0983	-0.23122	-0.27544	0.009374
3.09997	-0.19771	0.98512	5.81568			3.09997	0.197808	0.203252	6.29045			3.09997	-0.19523	0.448818	5.7551			3.09997	-0.22925	-0.27414	0.020713
3.10163	-0.19492	1.02835	5.97185			3.10163	0.199382	0.205785	6.44257			3.10163	-0.19279	0.47294	5.9131			3.10163	-0.22757	-0.27254	0.032135
3.1033	-0.19247	1.07308	6.12967			3.1033	0.200332	0.208365	6.59494			3.1033	-0.18966	0.497745	6.07295			3.1033	-0.22607	-0.27015	0.043572
3.10497	-0.19051	1.11897	6.28872			3.10497	0.200868	0.211149	6.74782			3.10497	-0.18591	0.522975	6.23441			3.10497	-0.22451	-0.26701	0.05526
3.10663	-0.18901	1.16558	6.44875			3.10663	0.201366	0.214116	6.90154			3.10663	-0.18195	0.54847	6.39758			3.10663	-0.22269	-0.26349	0.067358
3.1083	-0.18755	1.21259	6.60965			3.1083	0.202078	0.217012	7.05631			3.1083	-0.17827	0.574347	6.56258			3.1083	-0.22049	-0.26006	0.0798
3.10997	-0.18545	1.25998	6.77154			3.10997	0.20308	0.219638	7.21213			3.10997	-0.17514	0.600987	6.72931			3.10997	-0.2178	-0.25696	0.092546
3.11163	-0.18225	1.30808	6.93467			3.11163	0.204439	0.222083	7.36871			3.11163	-0.17255	0.628899	6.89749			3.11163	-0.21471	-0.25411	0.105654
3.1133	-0.17816	1.3573	7.09926			3.1133	0.206176	0.224621	7.52559			3.1133	-0.17038	0.65824	7.06695			3.1133	-0.21148	-0.25125	0.119149
3.11497	-0.17391	1.40767	7.26542			3.11497	0.208109	0.227401	7.68249			3.11497	-0.16833	0.688611	7.23765			3.11497	-0.20845	-0.24817	0.13303
3.11663	-0.17008	1.45886	7.43293			3.11663	0.209999	0.230353	7.83957			3.11663	-0.166	0.719386	7.40953			3.11663	-0.20586	-0.24485	0.147149
3.1183	-0.16688	1.51043	7.60145			3.1183	0.21168	0.233278	7.99715			3.1183	-0.16324	0.750143	7.58252			3.1183	-0.20361	-0.24147	0.161072
3.11997	-0.1642	1.56223	7.77087			3.11997	0.213045	0.236155	8.1551			3.11997	-0.16034	0.780895	7.75674			3.11997	-0.20138	-0.23827	0.174292
3.12163	-0.16189	1.61449	7.94124			3.12163	0.213976	0.23928	8.31298			3.12163	-0.15778	0.812118	7.93236			3.12163	-0.19918	-0.23546	0.186618
3.1233	-0.15962	1.66772	8.11258			3.1233	0.214507	0.242805	8.47066			3.1233	-0.15579	0.844477	8.10936			3.1233	-0.19726	-0.23307	0.198348
3.12497	-0.15684	1.72235	8.28465			3.12497	0.215024	0.246526	8.62864			3.12497	-0.15413	0.878228	8.2875			3.12497	-0.19569	-0.23086	0.210097
3.12663	-0.15318	1.77846	8.45705			3.12663	0.21595	0.250167	8.78746			3.12663	-0.15236	0.912934	8.46639			3.12663	-0.1942	-0.22849	0.222437
3.1283	-0.14907	1.83574	8.62954			3.1283	0.217287	0.253669	8.94696			3.1283	-0.15	0.947951	8.6458			3.1283	-0.19256	-0.22588	0.235518
3.12997	-0.1454	1.8939	8.80236			3.12997	0.218716	0.257096	9.10649			3.12997	-0.14705	0.983109	8.82584			3.12997	-0.19078	-0.22303	0.249203
3.13163	-0.14242	1.95291	8.97583			3.13163	0.220151	0.2605	9.2655			3.13163	-0.14388	1.01876	9.00657			3.13163	-0.18893	-0.21972	0.263336
3.1333	-0.13969	2.01289	9.15003			3.1333	0.221799	0.263904	9.42375			3.1333	-0.14064	1.05532	9.18785			3.1333	-0.18686	-0.21563	0.27772
3.13497	-0.13687	2.07394	9.32476			3.13497	0.223755	0.267243	9.58137			3.13497	-0.13723	1.09315	9.36955			3.13497	-0.18447	-0.2109	0.292133
3.13663	-0.13405	2.13607	9.49973			3.13663	0.225808	0.270386	9.73863			3.13663	-0.13385	1.13251	9.55157			3.13663	-0.18164	-0.20612	0.306387
3.1383	-0.13124	2.19926	9.67472			3.1383	0.227629	0.273408	9.89557			3.1383	-0.13086	1.17338	9.73365			3.1383	-0.17822	-0.20195	0.320347
3.13997	-0.12817	2.26361	9.84961			3.13997	0.229068	0.276789	10.052			3.13997	-0.1281	1.21537	9.91551			3.13997	-0.17431	-0.19871	0.334079
3.14163	-0.12452	2.32937	10.0243			3.14163	0.230242	0.280957	10.2079			3.14163	-0.12489	1.25794	10.0973			3.14163	-0.17034	-0.19633	0.347868
3.1433	-0.12036	2.39662	10.1987			3.1433	0.231401	0.285786	10.3635			3.1433	-0.12071	1.30059	10.2795			3.1433	-0.16665	-0.19434	0.36201
3.14497	-0.11606	2.46502	10.3728			3.14497	0.232849	0.290712	10.519			3.14497	-0.11571	1.34313	10.4624			3.14497	-0.16332	-0.19211	0.376576
3.14663	-0.11211	2.53393	10.5466			3.14663	0.234772	0.295257	10.6742			3.14663	-0.11074	1.3859	10.6461			3.14663	-0.16031	-0.18923	0.391481
3.1483	-0.1088	2.60289	10.7201			3.1483	0.237045	0.299313	10.829			3.1483	-0.10664	1.42934	10.83			3.1483	-0.15745	-0.18558	0.406504
3.14997	-0.10579	2.67172	10.8935			3.14997	0.239238	0.302973	10.9828			3.14997	-0.10342	1.47342	11.0137			3.14997	-0.15449	-0.1813	0.421237
3.15163	-0.1023	2.74061	11.0668			3.15163	0.24098	0.306382	11.1355			3.15163	-0.10049	1.51778	11.197			3.15163	-0.15121	-0.17678	0.435351
3.1533	-0.09797	2.81	11.2398			3.1533	0.242176	0.309586	11.2869			3.1533	-0.09738	1.56245	11.3799			3.1533	-0.14765	-0.1726	0.448916
3.15497	-0.09309	2.88022	11.4122			3.15497	0.243057	0.312575	11.4375			3.15497	-0.09417	1.60793	11.5629			3.15497	-0.14402	-0.16903	0.462243
3.15663	-0.08829	2.95132	11.5838			3.15663	0.244104	0.315499	11.5872			3.15663	-0.09104	1.65463	11.746			3.15663	-0.1407	-0.16587	0.475692
3.1583	-0.08394	3.02325	11.7543			3.1583	0.245888	0.318601	11.736			3.1583	-0.08807	1.70258	11.9292			3.1583	-0.13799	-0.16267	0.489554
3.15997	-0.08002	3.0961	11.9235			3.15997	0.2487	0.322037	11.8834			3.15997	-0.08512	1.75159	12.1117			3.15997	-0.13577	-0.15917	0.503869
3.16163	-0.07625	3.16986	12.0916			3.16163	0.252379	0.325851	12.0292			3.16163	-0.08198	1.80137	12.293			3.16163	-0.13359	-0.1555	0.51829
3.1633	-0.07244	3.2443	12.2586			3.1633	0.256361	0.329991	12.1734			3.1633	-0.07848	1.8515	12.4729			3.1633	-0.13101	-0.15198	0.532358
3.16497	-0.06849	3.31919	12.4248			3.16497	0.260086	0.334205	12.3165			3.16497	-0.07456	1.90186	12.6516			3.16497	-0.12788	-0.1489	0.545997
3.16663	-0.06425	3.39445	12.5904			3.16663	0.26328	0.338228	12.4588			3.16663	-0.07039	1.95281	12.8291			3.16663	-0.12433	-0.14642	0.559627
3.1683	-0.05956	3.47011	12.7551			3.1683	0.265925	0.342168	12.6005			3.1683	-0.06638	2.00492	13.0056			3.1683	-0.12071	-0.14449	0.573681
3.16997	-0.05448	3.5464	12.9182			3.16997	0.268063	0.346415	12.7412			3.16997	-0.06293	2.05842	13.1819			3.16997	-0.11726	-0.14257	0.588056
3.17163	-0.04946	3.62367	13.0795			3.17163	0.26986	0.351109	12.8802			3.17163	-0.06001	2.11294	13.3583			3.17163	-0.11399	-0.14001	0.602165
3.1733	-0.04502	3.70185	13.2393			3.1733	0.271662	0.355979	13.0173			3.1733	-0.05719	2.16785	13.5346			3.1733	-0.11086	-0.13659	0.615632
3.17497	-0.04122	3.78029	13.3979			3.17497	0.273734	0.360711	13.1527			3.17497	-0.05409	2.22281	13.7104			3.17497	-0.10792	-0.13262	0.628657
3.17663	-0.03765	3.85833	13.5551			3.17663	0.275983	0.365144	13.2865			3.17663	-0.05076	2.27784	13.8853			3.17663	-0.10511	-0.12849	0.641737
3.1783	-0.03392	3.93594	13.7107			3.1783	0.278084	0.369214	13.4193			3.1783	-0.04745	2.33316	14.0586			3.1783	-0.10226	-0.12443	0.655223
3.17997	-0.02986	4.01347	13.8647			3.17997	0.279923	0.373027	13.5511			3.17997	-0.04421	2.38911	14.2296			3.17997	-0.0992	-0.12047	0.669202
3.18163	-0.02557	4.09134	14.017			3.18163	0.281851	0.376874	13.682			3.18163	-0.0408	2.44594	14.3987			3.18163	-0.09593	-0.11659	0.683516
3.1833	-0.02105	4.16975	14.1677			3.1833	0.284449	0.38086	13.8114			3.1833	-0.03703	2.50366	14.5663			3.1833	-0.09273	-0.11289	0.697724
3.18497	-0.01608	4.2487	14.3163			3.18497	0.288007	0.384813	13.9393			3.18497	-0.03302	2.56228	14.7329			3.18497	-0.08993	-0.10944	0.711358
3.18663	-0.01065	4.32818	14.4627			3.18663	0.292142	0.388725	14.0652			3.18663	-0.02901	2.62204	14.8985			3.18663	-0.08749	-0.10622	0.724336
3.1883	-0.00513	4.40825	14.6068			3.1883	0.296193	0.392976	14.189			3.1883	-0.0252	2.68294	15.0629			3.1883	-0.08501	-0.10314	0.736937
3.18997	2.8e-05	4.48887	14.7491			3.18997	0.299793	0.397987	14.3106			3.18997	-0.02172	2.74439	15.2256			3.18997	-0.08201	-0.10007	0.749384
3.19163	0.004657	4.56989	14.8898			3.19163	0.302927	0.403789	14.43			3.19163	-0.01857	2.80566	15.3864			3.19163	-0.07824	-0.09682	0.761789
3.1933	0.008936	4.65133	15.029			3.1933	0.305655	0.409978	14.5475			3.1933	-0.01569	2.86651	15.5453			3.1933	-0.07399	-0.09333	0.774348
3.19497	0.013332	4.73332	15.1664			3.19497	0.308179	0.416054	14.6629			3.19497	-0.01297	2.92709	15.7024			3.19497	-0.06999	-0.08982	0.78714
3.19663	0.018305	4.81557	15.3018			3.19663	0.310834	0.421666	14.776			3.19663	-0.01013	2.9876	15.8578			3.19663	-0.06666	-0.08659	0.799964
3.1983	0.023949	4.89748	15.4348			3.1983	0.313823	0.426718	14.8869			3.1983	-0.00681	3.04822	16.0111			3.1983	-0.06394	-0.08387	0.812556
3.19997	0.029891	4.97859	15.5648			3.19997	0.317185	0.431417	14.9959			3.19997	-0.00291	3.10953	16.1621			3.19997	-0.06159	-0.08151	0.824891
3.20163	0.03574	5.05886	15.6916			3.20163	0.320822	0.435971	15.1034			3.20163	0.001225	3.17223	16.3106			3.20163	-0.0593	-0.07895	0.837254
3.2033	0.041327	5.13857	15.816			3.2033	0.324515	0.440329	15.2095			3.2033	0.005132	3.23646	16.4574			3.2033	-0.0567	-0.07571	0.849878
3.20497	0.046529	5.21807	15.939			3.20497	0.328026	0.44439	15.3138			3.20497	0.008666	3.30149	16.6029			3.20497	-0.05349	-0.07194	0.862526
3.20663	0.051344	5.29759	16.0611			3.20663	0.331155	0.448278	15.416			3.20663	0.011907	3.36633	16.7473			3.20663	-0.04961	-0.06825	0.87474
3.2083	0.056112	5.37723	16.1819			3.2083	0.333791	0.452222	15.5164			3.2083	0.014887	3.43039	16.8901			3.2083	-0.0455	-0.06512	0.88633
3.20997	0.061202	5.45703	16.3007			3.20997	0.33597	0.456418	15.6149			3.20997	0.017728	3.49366	17.031			3.20997	-0.04192	-0.06262	0.897488
3.21163	0.066664	5.53703	16.4169			3.21163	0.338042	0.460991	15.711			3.21163	0.020713	3.55661	17.1694			3.21163	-0.03929	-0.0606	0.908463
3.2133	0.072299	5.61713	16.5301			3.2133	0.340608	0.466038	15.8041			3.2133	0.023982	3.61979	17.3051			3.2133	-0.03717	-0.05871	0.919388
3.21497	0.07777	5.69707	16.6403			3.21497	0.344161	0.471487	15.8941			3.21497	0.027288	3.68363	17.4377			3.21497	-0.03485	-0.05644	0.930349
3.21663	0.082809	5.77667	16.7474			3.21663	0.348752	0.477061	15.9818			3.21663	0.030231	3.74812	17.5674			3.21663	-0.03202	-0.05359	0.94146
3.2183	0.087363	5.85573	16.8514			3.2183	0.354042	0.48249	16.0682			3.2183	0.032708	3.8128	17.695			3.2183	-0.02888	-0.05051	0.952743
3.21997	0.091679	5.93418	16.9531			3.21997	0.359411	0.487654	16.1533			3.21997	0.034976	3.87726	17.8209			3.21997	-0.02577	-0.04774	0.964073
3.22163	0.096168	6.01207	17.0525			3.22163	0.364264	0.492516	16.2371			3.22163	0.037365	3.94161	17.9456			3.22163	-0.02289	-0.04561	0.975253
3.2233	0.10089	6.08937	17.1493			3.2233	0.368524	0.497131	16.3192			3.2233	0.04007	4.00642	18.0686			3.2233	-0.02017	-0.04419	0.986075
3.22497	0.105435	6.16594	17.2434			3.22497	0.372622	0.501629	16.3989			3.22497	0.043116	4.07217	18.1894			3.22497	-0.01723	-0.0432	0.996417
3.22663	0.109505	6.24196	17.3349			3.22663	0.376957	0.50609	16.4761			3.22663	0.04644	4.13884	18.3076			3.22663	-0.01379	-0.04198	1.00639
3.2283	0.113365	6.31786	17.4242			3.2283	0.381586	0.510612	16.5507			3.2283	0.049742	4.20606	18.4228			3.2283	-0.01004	-0.03985	1.0163
3.22997	0.117547	6.39392	17.5113			3.22997	0.386257	0.515375	16.6227			3.22997	0.052606	4.27354	18.5351			3.22997	-0.00638	-0.03671	1.0264
3.23163	0.122348	6.47	17.5963			3.23163	0.390774	0.52039	16.6928			3.23163	0.054929	4.3411	18.6445			3.23163	-0.00287	-0.03298	1.03679
3.2333	0.127712	6.54576	17.6789			3.2333	0.395104	0.525578	16.7612			3.2333	0.057099	4.40841	18.7513			3.2333	0.000573	-0.02916	1.04726
3.23497	0.133384	6.62096	17.7587			3.23497	0.399281	0.531017	16.8281			3.23497	0.059572	4.47517	18.8557			3.23497	0.003898	-0.02561	1.05733
3.23663	0.139144	6.69542	17.8359			3.23663	0.403323	0.536777	16.8936			3.23663	0.062599	4.54122	18.9581			3.23663	0.00691	-0.02264	1.0667
3.2383	0.145021	6.76913	17.9104			3.2383	0.407468	0.542621	16.9577			3.2383	0.066119	4.60658	19.0586			3.2383	0.009406	-0.02037	1.07545
3.23997	0.151196	6.84228	17.9827			3.23997	0.412152	0.54813	17.0199			3.23997	0.069779	4.67144	19.1571			3.23997	0.011264	-0.01852	1.08368
3.24163	0.15771	6.91503	18.0532			3.24163	0.417717	0.553112	17.0797			3.24163	0.073179	4.73616	19.2534			3.24163	0.012666	-0.01655	1.0915
3.2433	0.164239	6.98732	18.1214			3.2433	0.424064	0.557741	17.1369			3.2433	0.076201	4.80098	19.3469			3.2433	0.013942	-0.01415	1.0992
3.24497	0.17025	7.05906	18.1869			3.24497	0.430658	0.562319	17.1914			3.24497	0.078888	4.86606	19.4373			3.24497	0.015264	-0.01156	1.10699
3.24663	0.175466	7.13028	18.2494			3.24663	0.436828	0.566863	17.2435			3.24663	0.081221	4.93144	19.5246			3.24663	0.016717	-0.00923	1.11484
3.2483	0.180015	7.20099	18.3089			3.2483	0.442085	0.571199	17.2933			3.2483	0.083097	4.99698	19.6089			3.2483	0.01845	-0.00752	1.12251
3.24997	0.184197	7.27106	18.366			3.24997	0.446392	0.57525	17.3413			3.24997	0.084592	5.06239	19.6904			3.24997	0.020536	-0.0065	1.1297
3.25163	0.188327	7.34026	18.4213			3.25163	0.450239	0.579287	17.3874			3.25163	0.086087	5.12746	19.7697			3.25163	0.022952	-0.00601	1.1364
3.2533	0.192784	7.40841	18.4748			3.2533	0.454322	0.583734	17.4317			3.2533	0.08794	5.19215	19.847			3.2533	0.025723	-0.00591	1.14289
3.25497	0.197878	7.47559	18.526			3.25497	0.459035	0.588722	17.4741			3.25497	0.090194	5.25659	19.9224			3.25497	0.028769	-0.0063	1.14936
3.25663	0.203629	7.54213	18.5745			3.25663	0.464274	0.593886	17.5144			3.25663	0.092732	5.32107	19.9954			3.25663	0.031791	-0.00713	1.15594
3.2583	0.209725	7.60839	18.6204			3.2583	0.469717	0.598775	17.5522			3.2583	0.095405	5.38578	20.0659			3.2583	0.034501	-0.00793	1.16267
3.25997	0.215848	7.67444	18.6635			3.25997	0.475184	0.603204	17.5879			3.25997	0.097845	5.4507	20.1334			3.25997	0.036913	-0.00818	1.16955
3.26163	0.221902	7.74005	18.7038			3.26163	0.480521	0.60726	17.6216			3.26163	0.09974	5.51553	20.1982			3.26163	0.039302	-0.00778	1.17643
3.2633	0.227899	7.80483	18.7418			3.2633	0.485424	0.611222	17.6533			3.2633	0.101221	5.57974	20.2606			3.2633	0.041896	-0.00681	1.18304
3.26497	0.23386	7.86845	18.7776			3.26497	0.489806	0.615302	17.6828			3.26497	0.10272	5.64296	20.3208			3.26497	0.04455	-0.00536	1.18921
3.26663	0.239694	7.93081	18.8111			3.26663	0.494095	0.619632	17.7101			3.26663	0.104527	5.70535	20.3789			3.26663	0.046873	-0.00358	1.19512
3.2683	0.245273	7.99218	18.8422			3.2683	0.498709	0.624405	17.7357			3.2683	0.106553	5.76725	20.4347			3.2683	0.048676	-0.00188	1.20112
3.26997	0.250582	8.05292	18.8711			3.26997	0.503575	0.629751	17.76			3.26997	0.108532	5.82894	20.4881			3.26997	0.050161	-0.0007	1.20735
3.27163	0.255755	8.11311	18.8979			3.27163	0.508451	0.635455	17.7831			3.27163	0.110334	5.8906	20.5393			3.27163	0.051674	-0.00014	1.21362
3.2733	0.260998	8.17228	18.9224			3.2733	0.51335	0.641039	17.8047			3.2733	0.112108	5.9523	20.5882			3.2733	0.053491	7.5e-05	1.21959
3.27497	0.266638	8.23001	18.9442			3.27497	0.518635	0.646026	17.8247			3.27497	0.114068	6.01397	20.6347			3.27497	0.055791	7e-05	1.22499
3.27663	0.272878	8.28635	18.9634			3.27663	0.524772	0.650282	17.8428			3.27663	0.116145	6.07538	20.6787			3.27663	0.058599	-1.4e-05	1.22985
3.2783	0.279453	8.34168	18.9803			3.2783	0.531799	0.654161	17.859			3.2783	0.117938	6.13624	20.7203			3.2783	0.061602	0.000107	1.2344
3.27997	0.285786	8.39637	18.9954			3.27997	0.539091	0.658133	17.8735			3.27997	0.119144	6.19615	20.7593			3.27997	0.064448	0.000582	1.23899
3.28163	0.291513	8.45046	19.009			3.28163	0.54596	0.662324	17.8865			3.28163	0.119982	6.25494	20.7955			3.28163	0.067013	0.001155	1.24409
3.2833	0.296719	8.5039	19.021			3.2833	0.552153	0.666692	17.8977			3.2833	0.120951	6.313	20.8289			3.2833	0.069216	0.001388	1.24973
3.28497	0.301809	8.55683	19.0313			3.28497	0.55782	0.671274	17.9068			3.28497	0.122301	6.37097	20.8598			3.28497	0.070939	0.00102	1.25529
3.28663	0.307378	8.60962	19.0398			3.28663	0.563166	0.676	17.9138			3.28663	0.124001	6.42911	20.8887			3.28663	0.072177	8.8e-05	1.25998
3.2883	0.313972	8.66247	19.0465			3.2883	0.568242	0.680634	17.9189			3.2883	0.126041	6.48732	20.9157			3.2883	0.0731	-0.00107	1.26349
3.28997	0.321576	8.71502	19.0511			3.28997	0.573019	0.685016	17.9227			3.28997	0.128364	6.54548	20.9407			3.28997	0.073989	-0.00195	1.26619
3.29163	0.3296	8.76648	19.0537			3.29163	0.577648	0.689048	17.9254			3.29163	0.130753	6.60344	20.9637			3.29163	0.075102	-0.00222	1.26877
3.2933	0.337348	8.81639	19.054			3.2933	0.582314	0.692564	17.9269			3.2933	0.132951	6.66082	20.9845			3.2933	0.076522	-0.00208	1.2718
3.29497	0.344431	8.86509	19.0521			3.29497	0.586999	0.695586	17.9271			3.29497	0.135005	6.71706	21.0027			3.29497	0.078087	-0.00191	1.27542
3.29663	0.350866	8.91314	19.0483			3.29663	0.591595	0.698362	17.926			3.29663	0.137142	6.77181	21.0181			3.29663	0.079577	-0.00182	1.27945
3.2983	0.356934	8.96075	19.0429			3.2983	0.596065	0.701216	17.923			3.2983	0.139363	6.82533	21.0312			3.2983	0.080951	-0.00165	1.28357
3.29997	0.363034	9.00769	19.036			3.29997	0.600521	0.704438	17.9179			3.29997	0.141268	6.87813	21.0424			3.29997	0.082385	-0.0012	1.28759
3.30163	0.369488	9.0534	19.0274			3.30163	0.605122	0.708131	17.9107			3.30163	0.142329	6.9307	21.0521			3.30163	0.083963	-0.00036	1.29153
3.3033	0.376171	9.09734	19.0169			3.3033	0.609811	0.712052	17.9018			3.3033	0.142432	6.98339	21.0602			3.3033	0.085551	0.000624	1.29548
3.30497	0.38269	9.13942	19.0047			3.30497	0.614421	0.715805	17.8916			3.30497	0.142097	7.03631	21.0664			3.30497	0.087004	0.001304	1.29942
3.30663	0.389037	9.18024	18.991			3.30663	0.619083	0.719232	17.8807			3.30663	0.142017	7.08914	21.0706			3.30663	0.088369	0.001253	1.30306
3.3083	0.395519	9.22057	18.9757			3.3083	0.624214	0.722622	17.8692			3.3083	0.142567	7.14147	21.0728			3.3083	0.089807	0.00034	1.30605
3.30997	0.402164	9.26072	18.9588			3.30997	0.630016	0.726301	17.8565			3.30997	0.143745	7.19325	21.0733			3.30997	0.091465	-0.00113	1.30829
3.31163	0.408655	9.30048	18.9401			3.31163	0.63621	0.73025	17.8419			3.31163	0.145137	7.24464	21.0723			3.31163	0.093388	-0.00258	1.31009
3.3133	0.41462	9.33971	18.9196			3.3133	0.642333	0.734264	17.8253			3.3133	0.146111	7.2956	21.0702			3.3133	0.09553	-0.00357	1.31187
3.31497	0.420045	9.3785	18.8975			3.31497	0.648038	0.738357	17.807			3.31497	0.146474	7.34572	21.0667			3.31497	0.097775	-0.00403	1.31396
3.31663	0.425423	9.41689	18.874			3.31663	0.653043	0.742665	17.7874			3.31663	0.146632	7.39466	21.0614			3.31663	0.099833	-0.00419	1.31644
3.3183	0.431277	9.45445	18.8492			3.3183	0.657286	0.747121	17.767			3.3183	0.147102	7.44246	21.0535			3.3183	0.101239	-0.00417	1.31915
3.31997	0.437661	9.49053	18.8229			3.31997	0.660992	0.751633	17.746			3.31997	0.148043	7.48936	21.0425			3.31997	0.101705	-0.00408	1.32172
3.32163	0.444367	9.52485	18.7953			3.32163	0.664578	0.756285	17.7241			3.32163	0.149114	7.5356	21.0287			3.32163	0.101407	-0.00402	1.32383
3.3233	0.451258	9.55794	18.7665			3.3233	0.668373	0.761012	17.7012			3.3233	0.149868	7.58142	21.0126			3.3233	0.100923	-0.00402	1.32539
3.32497	0.458304	9.59061	18.7367			3.32497	0.672461	0.765324	17.6772			3.32497	0.150222	7.62686	20.9953			3.32497	0.10082	-0.00419	1.32663
3.32663	0.465573	9.62317	18.7056			3.32663	0.676648	0.768723	17.6523			3.32663	0.150534	7.67179	20.9774			3.32663	0.101388	-0.0048	1.32788
3.3283	0.473289	9.65546	18.6731			3.3283	0.680564	0.771265	17.6266			3.3283	0.151247	7.71635	20.9588			3.3283	0.102599	-0.00589	1.3292
3.32997	0.481596	9.68734	18.6389			3.32997	0.683875	0.77358	17.6001			3.32997	0.152374	7.7609	20.9391			3.32997	0.104299	-0.00721	1.33029
3.33163	0.490141	9.7187	18.603			3.33163	0.686743	0.776313	17.5725			3.33163	0.153589	7.80569	20.9178			3.33163	0.106297	-0.00846	1.33096
3.3333	0.498183	9.74927	18.5658			3.3333	0.689835	0.779685	17.5436			3.3333	0.154651	7.85066	20.8946			3.3333	0.108359	-0.00948	1.33154
3.33497	0.505289	9.77885	18.528			3.33497	0.693756	0.783419	17.5132			3.33497	0.155549	7.89544	20.8693			3.33497	0.110166	-0.01025	1.33266
3.33663	0.511687	9.8075	18.4897			3.33663	0.69865	0.787112	17.4818			3.33663	0.156392	7.93958	20.8418			3.33663	0.111447	-0.01076	1.33473
3.3383	0.517946	9.83545	18.451			3.3383	0.704331	0.790581	17.4493			3.3383	0.157314	7.98278	20.8124			3.3383	0.112122	-0.01104	1.3375
3.33997	0.524442	9.8629	18.4114			3.33997	0.710436	0.79392	17.4161			3.33997	0.158278	8.02505	20.7813			3.33997	0.112378	-0.01108	1.34025
3.34163	0.531268	9.8899	18.3703			3.34163	0.716532	0.797277	17.382			3.34163	0.158953	8.06668	20.7488			3.34163	0.112583	-0.01084	1.34229
3.3433	0.538244	9.91607	18.3273			3.3433	0.722199	0.800742	17.3469			3.3433	0.158977	8.10785	20.7154			3.3433	0.113081	-0.01038	1.3434
3.34497	0.545061	9.94089	18.2821			3.34497	0.727209	0.804397	17.3109			3.34497	0.158418	8.14836	20.6814			3.34497	0.113966	-0.00989	1.34389
3.34663	0.551585	9.96418	18.2348			3.34663	0.731573	0.808332	17.2739			3.34663	0.157827	8.18779	20.6469			3.34663	0.115102	-0.00961	1.34441
3.3483	0.558025	9.98622	18.1865			3.3483	0.7354	0.812421	17.236			3.3483	0.157724	8.22599	20.6115			3.3483	0.116192	-0.00979	1.34539
3.34997	0.564982	10.0073	18.1381			3.34997	0.738716	0.816248	17.1975			3.34997	0.158176	8.26323	20.5746			3.34997	0.11683	-0.0105	1.3468
3.35163	0.573108	10.0277	18.09			3.35163	0.741561	0.819606	17.1586			3.35163	0.158893	8.29995	20.5361			3.35163	0.116844	-0.01141	1.34834
3.3533	0.58244	10.0475	18.0417			3.3533	0.744048	0.822828	17.1196			3.3533	0.159582	8.33654	20.4958			3.3533	0.116532	-0.01215	1.34986
3.35497	0.592219	10.0674	17.9925			3.35497	0.746325	0.826349	17.0804			3.35497	0.160225	8.37315	20.4538			3.35497	0.116411	-0.01275	1.35143
3.35663	0.601597	10.0873	17.9419			3.35663	0.748644	0.830046	17.0407			3.35663	0.160974	8.40957	20.4104			3.35663	0.116727	-0.01363	1.35305
3.3583	0.610272	10.107	17.8901			3.3583	0.751391	0.83351	17			3.3583	0.162004	8.44528	20.3656			3.3583	0.11737	-0.01503	1.35439
3.35997	0.618557	10.1259	17.8373			3.35997	0.754781	0.836775	16.9581			3.35997	0.163433	8.47993	20.3202			3.35997	0.11812	-0.01667	1.35499
3.36163	0.627073	10.1436	17.7838			3.36163	0.758762	0.840216	16.9151			3.36163	0.165207	8.51368	20.2743			3.36163	0.1188	-0.01797	1.35468
3.3633	0.63627	10.1601	17.73			3.3633	0.763182	0.843895	16.8715			3.3633	0.166986	8.54704	20.2279			3.3633	0.119363	-0.01884	1.35392
3.36497	0.646072	10.1759	17.6763			3.36497	0.767903	0.847369	16.8271			3.36497	0.168337	8.58034	20.1806			3.36497	0.119978	-0.01967	1.35361
3.36663	0.65593	10.1914	17.6226			3.36663	0.772788	0.850298	16.7819			3.36663	0.169016	8.61359	20.132			3.36663	0.120844	-0.02062	1.35428
3.3683	0.665276	10.2066	17.5685			3.3683	0.777836	0.85284	16.736			3.3683	0.169114	8.64669	20.0818			3.3683	0.121957	-0.02141	1.35567
3.36997	0.673928	10.2214	17.5133			3.36997	0.783037	0.855387	16.6895			3.36997	0.169068	8.67952	20.0299			3.36997	0.123195	-0.02173	1.35709
3.37163	0.682143	10.2358	17.4567			3.37163	0.78816	0.858139	16.642			3.37163	0.16938	8.71183	19.9769			3.37163	0.124634	-0.02145	1.35808
3.3733	0.690413	10.2497	17.3991			3.3733	0.792886	0.861171	16.5936			3.3733	0.170204	8.74315	19.9236			3.3733	0.126371	-0.02058	1.3585
3.37497	0.699032	10.263	17.3409			3.37497	0.79711	0.8647	16.5446			3.37497	0.171196	8.7731	19.8702			3.37497	0.128192	-0.01946	1.35829
3.37663	0.707833	10.2753	17.2826			3.37663	0.800965	0.868919	16.4957			3.37663	0.171862	8.8018	19.8164			3.37663	0.129598	-0.01864	1.35747
3.3783	0.716592	10.2868	17.2243			3.3783	0.804607	0.873595	16.4471			3.3783	0.171978	8.82961	19.7616			3.3783	0.13019	-0.01854	1.35634
3.37997	0.72537	10.2977	17.1659			3.37997	0.808015	0.878023	16.3988			3.37997	0.171699	8.85686	19.7053			3.37997	0.130138	-0.01931	1.35555
3.38163	0.734301	10.308	17.1071			3.38163	0.811182	0.881571	16.3501			3.38163	0.171456	8.88377	19.6475			3.38163	0.130204	-0.02066	1.35578
3.3833	0.743391	10.3177	17.0475			3.3833	0.814269	0.884216	16.3007			3.3833	0.171722	8.91049	19.5887			3.3833	0.130963	-0.02206	1.35718
3.38497	0.752709	10.3264	16.9869			3.38497	0.817478	0.886582	16.2504			3.38497	0.17269	8.93722	19.5296			3.38497	0.132252	-0.0232	1.35944
3.38663	0.762478	10.3342	16.9255			3.38663	0.820933	0.889329	16.1992			3.38663	0.174106	8.96411	19.4704			3.38663	0.133426	-0.02397	1.36169
3.3883	0.772756	10.3415	16.8636			3.3883	0.824668	0.892547	16.1472			3.3883	0.175447	8.99096	19.4113			3.3883	0.134013	-0.0242	1.36292
3.38997	0.783345	10.3486	16.8014			3.38997	0.828612	0.8959	16.0948			3.38997	0.176392	9.01727	19.3518			3.38997	0.134232	-0.02363	1.36276
3.39163	0.793943	10.3555	16.7386			3.39163	0.832593	0.899043	16.0425			3.39163	0.177035	9.04258	19.2917			3.39163	0.134958	-0.02241	1.36173
3.3933	0.804281	10.3622	16.6746			3.3933	0.836225	0.901865	15.9907			3.3933	0.177822	9.06676	19.2309			3.3933	0.136797	-0.02099	1.36069
3.39497	0.81419	10.3685	16.6096			3.39497	0.839219	0.904519	15.9389			3.39497	0.179233	9.0902	19.1692			3.39497	0.139419	-0.01983	1.3602
3.39663	0.823624	10.3745	16.5439			3.39663	0.841874	0.907215	15.8867			3.39663	0.181412	9.11337	19.1065			3.39663	0.142078	-0.01918	1.36046
3.3983	0.832812	10.3803	16.4779			3.3983	0.8449	0.910014	15.8338			3.3983	0.184104	9.13638	19.0427			3.3983	0.144322	-0.01915	1.36134
3.39997	0.842321	10.3854	16.4119			3.39997	0.848714	0.912813	15.7801			3.39997	0.1868	9.15898	18.9778			3.39997	0.145901	-0.0195	1.36236
3.40163	0.852728	10.3897	16.3461			3.40163	0.853059	0.915593	15.7259			3.40163	0.18904	9.18085	18.9122			3.40163	0.14659	-0.01979	1.36298
3.4033	0.864118	10.393	16.2807			3.4033	0.857413	0.918582	15.6714			3.4033	0.190646	9.20195	18.8458			3.4033	0.146539	-0.01986	1.36287
3.40497	0.876095	10.3955	16.2154			3.40497	0.861492	0.922093	15.6168			3.40497	0.191801	9.22279	18.7791			3.40497	0.146311	-0.01987	1.36222
3.40663	0.888212	10.3973	16.1501			3.40663	0.865217	0.92614	15.5621			3.40663	0.192742	9.24384	18.7122			3.40663	0.146418	-0.01992	1.36157
3.4083	0.900319	10.3985	16.0843			3.4083	0.868686	0.930373	15.5072			3.4083	0.19352	9.26509	18.6452			3.4083	0.147023	-0.01994	1.36144
3.40997	0.91231	10.3991	16.0181			3.40997	0.872235	0.934354	15.4523			3.40997	0.194209	9.28612	18.5783			3.40997	0.147969	-0.01982	1.3618
3.41163	0.92404	10.3996	15.9517			3.41163	0.876086	0.93787	15.3973			3.41163	0.194982	9.30657	18.5115			3.41163	0.149035	-0.01957	1.36221
3.4133	0.93556	10.4001	15.885			3.4133	0.880114	0.940948	15.3424			3.4133	0.195792	9.32627	18.4444			3.4133	0.150139	-0.01947	1.36233
3.41497	0.94709	10.4005	15.8179			3.41497	0.884132	0.943709	15.2875			3.41497	0.196476	9.34528	18.3767			3.41497	0.151414	-0.01981	1.36225
3.41663	0.958671	10.4004	15.7507			3.41663	0.888137	0.946429	15.2327			3.41663	0.197096	9.36345	18.3085			3.41663	0.153077	-0.02055	1.3623
3.4183	0.970247	10.3997	15.6836			3.4183	0.892272	0.949446	15.1779			3.4183	0.197813	9.38061	18.2401			3.4183	0.155224	-0.02135	1.36272
3.41997	0.981907	10.3983	15.6167			3.41997	0.896608	0.952887	15.1231			3.41997	0.198632	9.39685	18.1716			3.41997	0.157724	-0.02184	1.36347
3.42163	0.993777	10.3963	15.5499			3.42163	0.90092	0.956575	15.0681			3.42163	0.199657	9.41248	18.1027			3.42163	0.160313	-0.02183	1.36427
3.4233	1.00579	10.3939	15.4832			3.4233	0.904757	0.960203	15.0125			3.4233	0.201291	9.42785	18.033			3.4233	0.162562	-0.0214	1.36477
3.42497	1.01767	10.3909	15.4162			3.42497	0.907835	0.963518	14.9562			3.42497	0.203718	9.44309	17.9628			3.42497	0.16415	-0.02083	1.3648
3.42663	1.0293	10.3875	15.3487			3.42663	0.910359	0.966447	14.8994			3.42663	0.206544	9.458	17.8922			3.42663	0.165156	-0.02033	1.36441
3.4283	1.04089	10.384	15.2805			3.4283	0.91285	0.969102	14.8425			3.4283	0.209319	9.47224	17.8212			3.4283	0.165845	-0.01989	1.36381
3.42997	1.05284	10.3802	15.2119			3.42997	0.915714	0.971686	14.7859			3.42997	0.211927	9.48579	17.7498			3.42997	0.166479	-0.01935	1.36318
3.43163	1.06531	10.3761	15.1435			3.43163	0.91902	0.974382	14.7298			3.43163	0.214255	9.49891	17.6781			3.43163	0.167377	-0.01863	1.36264
3.4333	1.07811	10.3714	15.0755			3.4333	0.92268	0.977274	14.674			3.4333	0.216006	9.51191	17.6061			3.4333	0.168746	-0.01767	1.36225
3.43497	1.09079	10.3658	15.0079			3.43497	0.926643	0.980431	14.618			3.43497	0.216924	9.52483	17.5341			3.43497	0.170399	-0.01642	1.36197
3.43663	1.10314	10.3593	14.9406			3.43663	0.930899	0.983886	14.5619			3.43663	0.21718	9.53743	17.4623			3.43663	0.172034	-0.01487	1.36182
3.4383	1.1154	10.3524	14.8733			3.4383	0.935434	0.987509	14.5058			3.4383	0.217245	9.54944	17.3908			3.4383	0.173668	-0.01316	1.36204
3.43997	1.12787	10.3455	14.8062			3.43997	0.940282	0.991113	14.4499			3.43997	0.217548	9.56098	17.3197			3.43997	0.175536	-0.01157	1.36275
3.44163	1.14059	10.3388	14.739			3.44163	0.945372	0.994578	14.3945			3.44163	0.218307	9.57245	17.2485			3.44163	0.177762	-0.01023	1.36354
3.4433	1.15333	10.3322	14.6718			3.4433	0.950298	0.997731	14.3395			3.4433	0.219597	9.58415	17.1772			3.4433	0.180188	-0.00908	1.36383
3.44497	1.16576	10.3257	14.6041			3.44497	0.954564	1.00037	14.2847			3.44497	0.221366	9.596	17.1057			3.44497	0.182413	-0.00802	1.36352
3.44663	1.17776	10.3194	14.5359			3.44663	0.958182	1.0025	14.2296			3.44663	0.223415	9.60755	17.034			3.44663	0.184015	-0.00701	1.36287
3.4483	1.18949	10.3132	14.4675			3.4483	0.961679	1.00444	14.1741			3.4483	0.225608	9.61818	16.9623			3.4483	0.184895	-0.00607	1.36207
3.44997	1.20127	10.3067	14.3994			3.44997	0.965497	1.00659	14.118			3.44997	0.227918	9.62766	16.8905			3.44997	0.185277	-0.00524	1.36124
3.45163	1.21334	10.2995	14.3318			3.45163	0.969646	1.00915	14.0616			3.45163	0.230134	9.6364	16.8187			3.45163	0.185473	-0.00462	1.36063
3.4533	1.22578	10.2911	14.2646			3.4533	0.973856	1.01192	14.0048			3.4533	0.231876	9.645	16.7466			3.4533	0.185692	-0.00429	1.36021
3.45497	1.23859	10.2818	14.1974			3.45497	0.977782	1.01473	13.9479			3.45497	0.232956	9.65388	16.6741			3.45497	0.186097	-0.00428	1.35981
3.45663	1.25176	10.2718	14.1298			3.45663	0.981125	1.01777	13.8912			3.45663	0.23372	9.66298	16.6011			3.45663	0.186949	-0.0045	1.35952
3.4583	1.26537	10.2614	14.0618			3.4583	0.983803	1.02124	13.8349			3.4583	0.234814	9.67175	16.5275			3.4583	0.188486	-0.00474	1.35962
3.45997	1.27946	10.251	13.9935			3.45997	0.98615	1.02481	13.779			3.45997	0.236584	9.67959	16.4538			3.45997	0.1906	-0.00476	1.36009
3.46163	1.29388	10.2405	13.9258			3.46163	0.988701	1.02791	13.723			3.46163	0.238828	9.68644	16.3808			3.46163	0.192868	-0.00445	1.36065
3.4633	1.30826	10.23	13.859			3.4633	0.991868	1.03035	13.6668			3.4633	0.241129	9.69257	16.3089			3.4633	0.194977	-0.00367	1.36107
3.46497	1.32226	10.2195	13.7932			3.46497	0.995761	1.03258	13.6102			3.46497	0.243126	9.69823	16.238			3.46497	0.196751	-0.00219	1.36144
3.46663	1.33591	10.209	13.7283			3.46663	1.00013	1.0352	13.5536			3.46663	0.244705	9.70364	16.1675			3.46663	0.198111	-7.5e-05	1.3619
3.4683	1.34954	10.1984	13.6637			3.4683	1.00443	1.03841	13.4971			3.4683	0.246125	9.70913	16.0969			3.4683	0.199238	0.002244	1.3623
3.46997	1.36359	10.1874	13.5988			3.46997	1.00819	1.04191	13.4409			3.46997	0.247648	9.71501	16.0259			3.46997	0.200523	0.004186	1.36225
3.47163	1.37819	10.1758	13.5331			3.47163	1.01128	1.04524	13.385			3.47163	0.249022	9.72113	15.9544			3.47163	0.202158	0.005369	1.36146
3.4733	1.3931	10.1638	13.4669			3.4733	1.01386	1.04814	13.3294			3.4733	0.249795	9.72686	15.8823			3.4733	0.204099	0.005839	1.36009
3.47497	1.40791	10.1511	13.4005			3.47497	1.01626	1.05079	13.274			3.47497	0.249855	9.73148	15.81			3.47497	0.206265	0.005998	1.35865
3.47663	1.42246	10.1381	13.3341			3.47663	1.0189	1.05357	13.219			3.47663	0.249529	9.73486	15.7374			3.47663	0.208523	0.006324	1.35756
3.4783	1.43673	10.1249	13.2679			3.4783	1.02201	1.05661	13.1642			3.4783	0.249417	9.73739	15.665			3.4783	0.210609	0.00705	1.35692
3.47997	1.45065	10.1119	13.2019			3.47997	1.02549	1.05977	13.1092			3.47997	0.250107	9.73944	15.593			3.47997	0.21216	0.00807	1.35664
3.48163	1.46426	10.0989	13.1362			3.48163	1.02908	1.06296	13.054			3.48163	0.251634	9.74127	15.5215			3.48163	0.212924	0.009313	1.35666
3.4833	1.47787	10.0858	13.0704			3.4833	1.0325	1.06612	12.9987			3.4833	0.253427	9.74317	15.4499			3.4833	0.213073	0.010831	1.35691
3.48497	1.49182	10.0723	13.0047			3.48497	1.03561	1.06919	12.9439			3.48497	0.254973	9.74539	15.378			3.48497	0.213119	0.01261	1.3572
3.48663	1.50603	10.0582	12.9396			3.48663	1.03849	1.07224	12.8896			3.48663	0.256286	9.74799	15.3059			3.48663	0.213478	0.014515	1.35727
3.4883	1.52027	10.0438	12.8758			3.4883	1.04135	1.07567	12.8358			3.4883	0.257608	9.75078	15.234			3.4883	0.214456	0.016349	1.35703
3.48997	1.53438	10.0293	12.8133			3.48997	1.04426	1.07977	12.782			3.48997	0.259117	9.75348	15.1628			3.48997	0.216244	0.017863	1.35666
3.49163	1.54826	10.0147	12.7516			3.49163	1.04704	1.08443	12.7283			3.49163	0.261012	9.75572	15.0925			3.49163	0.218623	0.018845	1.35644
3.4933	1.56181	10.0002	12.6898			3.4933	1.04966	1.08929	12.6744			3.4933	0.263434	9.75728	15.0228			3.4933	0.220952	0.019213	1.35663
3.49497	1.57523	9.98575	12.6278			3.49497	1.05237	1.09403	12.6204			3.49497	0.266228	9.75814	14.953			3.49497	0.222679	0.019129	1.35723
3.49663	1.58911	9.97146	12.5656			3.49663	1.05549	1.09842	12.5665			3.49663	0.268873	9.75829	14.8826			3.49663	0.223573	0.019046	1.35791
3.4983	1.60373	9.95702	12.5035			3.4983	1.05902	1.10221	12.5131			3.4983	0.270847	9.75766	14.812			3.4983	0.223601	0.019488	1.35829
3.49997	1.61878	9.94203	12.4411			3.49997	1.06275	1.10529	12.4606			3.49997	0.27189	9.75641	14.7414			3.49997	0.223061	0.020713	1.35819
3.50163	1.63379	9.92636	12.3784			3.50163	1.06634	1.10774	12.4089			3.50163	0.272077	9.75496	14.6711			3.50163	0.22247	0.022594	1.35761
3.5033	1.64861	9.91021	12.3158			3.5033	1.06954	1.10976	12.3576			3.5033	0.271699	9.75371	14.6013			3.5033	0.222153	0.024796	1.35656
3.50497	1.66336	9.89396	12.2539			3.50497	1.07243	1.11164	12.3061			3.50497	0.271159	9.75275	14.5318			3.50497	0.222176	0.027143	1.35531
3.50663	1.6782	9.87795	12.1932			3.50663	1.0754	1.11375	12.254			3.50663	0.27088	9.7517	14.463			3.50663	0.222721	0.029695	1.35433
3.5083	1.69326	9.86234	12.1332			3.5083	1.07872	1.11647	12.2017			3.5083	0.271262	9.75007	14.3946			3.5083	0.224076	0.032373	1.35386
3.50997	1.70858	9.84692	12.0734			3.50997	1.08218	1.11998	12.1497			3.50997	0.272496	9.74761	14.3264			3.50997	0.226339	0.034715	1.35372
3.51163	1.72385	9.83116	12.0132			3.51163	1.08522	1.124	12.0983			3.51163	0.27427	9.74453	14.2584			3.51163	0.229226	0.036312	1.3538
3.5133	1.73866	9.81454	11.9522			3.5133	1.08738	1.12793	12.0474			3.5133	0.275951	9.74129	14.1908			3.5133	0.23223	0.03723	1.35434
3.51497	1.75297	9.79699	11.8906			3.51497	1.08886	1.13128	11.9971			3.51497	0.277287	9.73831	14.1238			3.51497	0.234968	0.037882	1.3554
3.51663	1.76697	9.77884	11.8289			3.51663	1.09027	1.13422	11.9471			3.51663	0.278531	9.73566	14.057			3.51663	0.237343	0.038622	1.35648
3.5183	1.78073	9.7606	11.7675			3.5183	1.09211	1.13742	11.8966			3.5183	0.280021	9.73304	13.99			3.5183	0.239331	0.039474	1.35696
3.51997	1.79447	9.74286	11.7066			3.51997	1.09471	1.14147	11.8456			3.51997	0.281958	9.7302	13.9225			3.51997	0.240617	0.040256	1.35654
3.52163	1.80868	9.72597	11.6463			3.52163	1.09825	1.1463	11.794			3.52163	0.284296	9.7272	13.8547			3.52163	0.240775	0.04095	1.35521
3.5233	1.82372	9.70978	11.5864			3.5233	1.10255	1.15134	11.7421			3.5233	0.286712	9.7241	13.7869			3.5233	0.239937	0.0417	1.35338
3.52497	1.83955	9.69375	11.5272			3.52497	1.1071	1.15595	11.6903			3.52497	0.288864	9.72073	13.7193			3.52497	0.238973	0.042487	1.35168
3.52663	1.8558	9.67732	11.469			3.52663	1.1114	1.15975	11.639			3.52663	0.290661	9.71693	13.6521			3.52663	0.238679	0.043204	1.35048
3.5283	1.87207	9.66037	11.4118			3.5283	1.1151	1.16282	11.5883			3.5283	0.292179	9.71262	13.5855			3.5283	0.239075	0.043893	1.34987
3.52997	1.88827	9.64315	11.3549			3.52997	1.11821	1.16558	11.5382			3.52997	0.293325	9.70772	13.5199			3.52997	0.239615	0.044703	1.34991
3.53163	1.90446	9.62595	11.2977			3.53163	1.12108	1.16844	11.4883			3.53163	0.293958	9.70218	13.4553			3.53163	0.240151	0.045775	1.35052
3.5333	1.92057	9.60872	11.2399			3.5333	1.12406	1.1716	11.4385			3.5333	0.294275	9.6961	13.3912			3.5333	0.241171	0.047125	1.3514
3.53497	1.9365	9.59106	11.1822			3.53497	1.12721	1.17505	11.3888			3.53497	0.294726	9.68978	13.3271			3.53497	0.24315	0.048582	1.35201
3.53663	1.95217	9.5727	11.125			3.53663	1.13042	1.17864	11.3396			3.53663	0.295537	9.68371	13.2624			3.53663	0.245995	0.050031	1.35187
3.5383	1.96755	9.55383	11.0684			3.5383	1.13343	1.1822	11.2913			3.5383	0.296501	9.67815	13.1973			3.5383	0.248966	0.051595	1.35094
3.53997	1.9828	9.53496	11.0122			3.53997	1.13593	1.18558	11.2439			3.53997	0.297213	9.67297	13.1323			3.53997	0.251164	0.053295	1.34963
3.54163	1.99822	9.51641	10.9561			3.54163	1.13784	1.18875	11.1969			3.54163	0.297446	9.6677	13.0678			3.54163	0.252295	0.054846	1.34849
3.5433	2.01405	9.4982	10.9002			3.5433	1.13952	1.19168	11.1499			3.5433	0.297409	9.66174	13.004			3.5433	0.252794	0.055931	1.34787
3.54497	2.03032	9.48028	10.8445			3.54497	1.1416	1.19416	11.1024			3.54497	0.297548	9.65462	12.9406			3.54497	0.253171	0.056494	1.3479
3.54663	2.04674	9.46255	10.7893			3.54663	1.1442	1.19605	11.0542			3.54663	0.29806	9.6463	12.8773			3.54663	0.253753	0.056778	1.34848
3.5483	2.06273	9.44465	10.7343			3.5483	1.14691	1.19755	11.0053			3.5483	0.298712	9.63726	12.814			3.5483	0.254666	0.057174	1.34917
3.54997	2.07791	9.42622	10.6797			3.54997	1.14928	1.19923	10.9561			3.54997	0.299183	9.62822	12.7504			3.54997	0.255764	0.05784	1.34922
3.55163	2.09237	9.40706	10.6253			3.55163	1.15128	1.20163	10.9074			3.55163	0.299457	9.61977	12.687			3.55163	0.25678	0.058725	1.34828
3.5533	2.10652	9.38722	10.5708			3.5533	1.15308	1.20505	10.8595			3.5533	0.299807	9.61227	12.6239			3.5533	0.257534	0.059931	1.34673
3.55497	2.12061	9.36692	10.5159			3.55497	1.15493	1.20933	10.8125			3.55497	0.300463	9.60553	12.5613			3.55497	0.258037	0.061737	1.34524
3.55663	2.13464	9.34657	10.4611			3.55663	1.15704	1.21388	10.7659			3.55663	0.30145	9.59893	12.4993			3.55663	0.258447	0.064233	1.34424
3.5583	2.14869	9.32676	10.4069			3.5583	1.15932	1.21798	10.7193			3.5583	0.302601	9.59197	12.4377			3.5583	0.259057	0.067195	1.34404
3.55997	2.16289	9.30783	10.3535			3.55997	1.16155	1.22135	10.6725			3.55997	0.303532	9.5847	12.376			3.55997	0.260128	0.070073	1.34475
3.56163	2.17739	9.28954	10.3009			3.56163	1.1636	1.2242	10.6258			3.56163	0.303937	9.5773	12.314			3.56163	0.261618	0.07235	1.34587
3.5633	2.19223	9.27122	10.2491			3.5633	1.16559	1.22683	10.5793			3.5633	0.3039	9.56979	12.2519			3.5633	0.263057	0.073886	1.34645
3.56497	2.20742	9.25246	10.1977			3.56497	1.16775	1.22941	10.5336			3.56497	0.303839	9.56183	12.1901			3.56497	0.263932	0.074874	1.3458
3.56663	2.22286	9.23322	10.1463			3.56663	1.17038	1.23218	10.4887			3.56663	0.304133	9.55307	12.129			3.56663	0.264021	0.075568	1.34392
3.5683	2.23819	9.21369	10.0945			3.5683	1.17349	1.23555	10.4443			3.5683	0.304938	9.54351	12.0686			3.5683	0.263648	0.076126	1.34135
3.56997	2.25295	9.19423	10.0422			3.56997	1.17681	1.23985	10.3995			3.56997	0.306182	9.53353	12.0091			3.56997	0.263513	0.076722	1.3388
3.57163	2.26708	9.17515	9.98983			3.57163	1.18014	1.24486	10.3537			3.57163	0.307593	9.52345	11.9499			3.57163	0.264058	0.077458	1.33686
3.5733	2.28095	9.15649	9.93789			3.5733	1.18357	1.25001	10.3073			3.5733	0.308864	9.51334	11.8909			3.5733	0.265301	0.078268	1.33583
3.57497	2.29496	9.13799	9.88688			3.57497	1.18715	1.25463	10.2613			3.57497	0.309888	9.50311	11.8318			3.57497	0.267127	0.079069	1.33569
3.57663	2.30926	9.11913	9.83672			3.57663	1.19077	1.25822	10.2161			3.57663	0.310685	9.49271	11.7728			3.57663	0.269287	0.079926	1.33608
3.5783	2.32372	9.09951	9.78685			3.5783	1.19399	1.26059	10.1723			3.5783	0.311239	9.48226	11.7138			3.5783	0.271224	0.080834	1.33648
3.57997	2.33818	9.07922	9.73676			3.57997	1.19651	1.26212	10.1294			3.57997	0.311476	9.47197	11.655			3.57997	0.272421	0.081696	1.33662
3.58163	2.35252	9.0588	9.68627			3.58163	1.19835	1.26373	10.087			3.58163	0.311416	9.4619	11.5964			3.58163	0.272938	0.082455	1.33642
3.5833	2.36671	9.03861	9.6357			3.5833	1.19989	1.26621	10.0442			3.5833	0.311187	9.45192	11.5381			3.5833	0.273297	0.083083	1.33591
3.58497	2.38074	9.01871	9.58539			3.58497	1.20148	1.26978	10.0008			3.58497	0.310908	9.44185	11.4804			3.58497	0.273669	0.083642	1.33522
3.58663	2.39466	8.99918	9.53539			3.58663	1.2031	1.27413	9.95681			3.58663	0.310652	9.43157	11.4231			3.58663	0.273637	0.084443	1.3346
3.5883	2.40865	8.97998	9.48565			3.5883	1.20458	1.27879	9.9128			3.5883	0.31048	9.42115	11.3661			3.5883	0.272989	0.08591	1.33408
3.58997	2.42288	8.96079	9.43643			3.58997	1.20596	1.28312	9.86931			3.58997	0.310387	9.41084	11.3091			3.58997	0.272179	0.088234	1.33339
3.59163	2.43727	8.94123	9.38814			3.59163	1.20752	1.2867	9.82631			3.59163	0.310247	9.40079	11.2525			3.59163	0.271853	0.091135	1.33231
3.5933	2.45171	8.92103	9.34086			3.5933	1.20924	1.28953	9.78337			3.5933	0.310014	9.39073	11.1967			3.5933	0.272198	0.093938	1.33105
3.59497	2.46608	8.9002	9.29416			3.59497	1.21094	1.29174	9.74047			3.59497	0.309823	9.38021	11.1414			3.59497	0.272822	0.095982	1.33011
3.59663	2.48011	8.87901	9.24744			3.59663	1.21269	1.2933	9.69802			3.59663	0.309814	9.36899	11.0858			3.59663	0.273078	0.097151	1.32969
3.5983	2.49364	8.85792	9.20053			3.5983	1.21482	1.29441	9.65606			3.5983	0.310028	9.35737	11.0294			3.5983	0.272575	0.097859	1.32954
3.59997	2.50692	8.83732	9.15351			3.59997	1.21742	1.29576	9.61411			3.59997	0.310536	9.34591	10.9724			3.59997	0.271467	0.09839	1.32923
3.60163	2.52039	8.81734	9.10631			3.60163	1.22024	1.29808	9.57171			3.60163	0.311411	9.33495	10.9154			3.60163	0.270298	0.098674	1.32837
3.6033	2.5341	8.79792	9.05884			3.6033	1.22303	1.30137	9.52905			3.6033	0.312547	9.32448	10.859			3.6033	0.269557	0.09859	1.32694
3.60497	2.54769	8.77861	9.01131			3.60497	1.22571	1.30503	9.48654			3.60497	0.313707	9.31419	10.8036			3.60497	0.269385	0.098208	1.32529
3.60663	2.56074	8.75884	8.96399			3.60663	1.22826	1.30859	9.44438			3.60663	0.314838	9.30345	10.749			3.60663	0.269678	0.097831	1.32385
3.6083	2.57317	8.73837	8.91708			3.6083	1.2306	1.3121	9.40242			3.6083	0.316072	9.29166	10.6948			3.6083	0.270335	0.097849	1.32272
3.60997	2.58533	8.7175	8.87074			3.60997	1.2325	1.31566	9.36068			3.60997	0.31719	9.27867	10.6411			3.60997	0.271373	0.098557	1.32169
3.61163	2.59762	8.69673	8.82511			3.61163	1.23391	1.3191	9.31937			3.61163	0.317609	9.2649	10.588			3.61163	0.272775	0.099968	1.32048
3.6133	2.61023	8.67641	8.78005			3.6133	1.23521	1.3222	9.27869			3.6133	0.31698	9.25078	10.5357			3.6133	0.274256	0.101789	1.31903
3.61497	2.62317	8.65662	8.73527			3.61497	1.23697	1.32495	9.23845			3.61497	0.31556	9.23634	10.4839			3.61497	0.27521	0.10367	1.3175
3.61663	2.63644	8.6371	8.69048			3.61663	1.23951	1.3274	9.19823			3.61663	0.313921	9.22144	10.4324			3.61663	0.275183	0.105435	1.316
3.6183	2.65003	8.61743	8.64564			3.6183	1.24272	1.32966	9.15794			3.6183	0.312645	9.20616	10.3806			3.6183	0.274321	0.106948	1.3145
3.61997	2.66362	8.59736	8.60093			3.61997	1.2463	1.33189	9.11775			3.61997	0.312175	9.1908	10.3284			3.61997	0.273376	0.107996	1.31289
3.62163	2.67673	8.57701	8.55654			3.62163	1.24972	1.33434	9.07769			3.62163	0.312496	9.17579	10.276			3.62163	0.27319	0.108453	1.31113
3.6233	2.6892	8.5566	8.51239			3.6233	1.25245	1.33719	9.03771			3.6233	0.313148	9.1615	10.2239			3.6233	0.274074	0.108466	1.30938
3.62497	2.70122	8.53617	8.4682			3.62497	1.25433	1.34044	8.9979			3.62497	0.313772	9.14802	10.1719			3.62497	0.275592	0.108411	1.308
3.62663	2.71296	8.51558	8.42375			3.62663	1.25572	1.34401	8.95833			3.62663	0.314359	9.13515	10.1201			3.62663	0.277036	0.108639	1.30715
3.6283	2.72453	8.49474	8.3793			3.6283	1.25708	1.34755	8.91898			3.6283	0.314917	9.12253	10.0684			3.6283	0.277981	0.109239	1.30672
3.62997	2.73609	8.4736	8.33544			3.62997	1.25861	1.35069	8.87993			3.62997	0.315318	9.10971	10.0168			3.62997	0.278438	0.109985	1.3065
3.63163	2.74776	8.45229	8.29253			3.63163	1.26042	1.35343	8.84137			3.63163	0.315388	9.09628	9.9655			3.63163	0.278605	0.11059	1.30613
3.6333	2.75958	8.43121	8.25029			3.6333	1.26245	1.35618	8.80335			3.6333	0.315164	9.08222	9.9146			3.6333	0.278624	0.111023	1.30518
3.63497	2.77159	8.4109	8.20818			3.63497	1.26437	1.35928	8.76552			3.63497	0.314969	9.06787	9.86404			3.63497	0.278712	0.111498	1.3034
3.63663	2.78369	8.39158	8.16596			3.63663	1.26594	1.36265	8.72743			3.63663	0.315146	9.05336	9.81355			3.63663	0.279299	0.11215	1.30097
3.6383	2.79555	8.37298	8.12385			3.6383	1.26729	1.36595	8.68898			3.6383	0.315611	9.03861	9.76286			3.6383	0.280533	0.113035	1.2984
3.63997	2.80683	8.35446	8.08225			3.63997	1.26874	1.36892	8.65071			3.63997	0.315974	9.02366	9.71196			3.63997	0.282018	0.114259	1.29616
3.64163	2.81752	8.33544	8.04132			3.64163	1.27031	1.37153	8.61326			3.64163	0.316021	9.00888	9.6613			3.64163	0.28328	0.115801	1.29446
3.6433	2.82781	8.31574	8.00085			3.6433	1.27188	1.37395	8.57659			3.6433	0.3159	8.99452	9.6115			3.6433	0.2841	0.117505	1.29324
3.64497	2.83796	8.29554	7.96045			3.64497	1.27366	1.37647	8.53994			3.64497	0.315816	8.98057	9.56277			3.64497	0.284556	0.119377	1.29222
3.64663	2.84815	8.27501	7.92002			3.64663	1.27605	1.37927	8.50272			3.64663	0.315802	8.96679	9.51487			3.64663	0.285017	0.121468	1.29102
3.6483	2.85845	8.2544	7.87975			3.6483	1.27913	1.38241	8.46519			3.6483	0.315793	8.95279	9.46768			3.6483	0.285991	0.123605	1.28949
3.64997	2.86878	8.23389	7.83982			3.64997	1.28263	1.38572	8.42813			3.64997	0.315863	8.93836	9.42139			3.64997	0.287727	0.125519	1.28792
3.65163	2.8789	8.21357	7.80021			3.65163	1.28617	1.38898	8.39199			3.65163	0.316268	8.9238	9.37618			3.65163	0.289832	0.127144	1.28686
3.6533	2.88859	8.19352	7.76087			3.6533	1.28935	1.3921	8.35657			3.6533	0.317288	8.90966	9.33171			3.6533	0.291499	0.128625	1.28658
3.65497	2.8979	8.17396	7.72178			3.65497	1.29191	1.39524	8.32147			3.65497	0.318997	8.89634	9.28714			3.65497	0.292277	0.130092	1.2868
3.65663	2.90724	8.15501	7.68282			3.65663	1.29419	1.39854	8.28646			3.65663	0.321171	8.88387	9.2416			3.65663	0.292538	0.131675	1.28695
3.6583	2.91692	8.13651	7.64388			3.6583	1.29687	1.40192	8.25148			3.6583	0.323458	8.87193	9.19486			3.6583	0.29325	0.133449	1.28671
3.65997	2.92684	8.11811	7.60507			3.65997	1.30021	1.40525	8.21645			3.65997	0.325548	8.85993	9.14767			3.65997	0.295145	0.13534	1.28633
3.66163	2.93681	8.0995	7.56669			3.66163	1.30381	1.40857	8.18124			3.66163	0.327216	8.84728	9.101			3.66163	0.298209	0.137212	1.28628
3.6633	2.94678	8.08058	7.52885			3.6633	1.30717	1.4121	8.14598			3.6633	0.328384	8.8338	9.05528			3.6633	0.301944	0.139023	1.28665
3.66497	2.9568	8.06134	7.49132			3.66497	1.31024	1.41605	8.111			3.66497	0.329246	8.81968	9.01044			3.66497	0.30586	0.14083	1.28704
3.66663	2.96698	8.04207	7.45399			3.66663	1.31316	1.42026	8.07662			3.66663	0.330177	8.80524	8.96641			3.66663	0.309576	0.142562	1.28702
3.6683	2.97752	8.0232	7.41712			3.6683	1.31613	1.42437	8.04298			3.6683	0.331472	8.79072	8.92322			3.6683	0.312724	0.144127	1.28672
3.66997	2.98846	8.00495	7.38088			3.66997	1.31945	1.42822	8.01011			3.66997	0.333264	8.77624	8.88077			3.66997	0.315071	0.145813	1.28671
3.67163	2.99955	7.98713	7.34513			3.67163	1.3234	1.43196	7.97792			3.67163	0.335556	8.76189	8.8387			3.67163	0.316789	0.148076	1.2874
3.6733	3.01033	7.96942	7.3099			3.6733	1.32781	1.43577	7.9462			3.6733	0.338107	8.74765	8.79656			3.6733	0.318214	0.151098	1.28859
3.67497	3.02061	7.95162	7.27547			3.67497	1.33218	1.43975	7.91476			3.67497	0.340552	8.73361	8.75409			3.67497	0.319523	0.15473	1.28972
3.67663	3.0304	7.93384	7.24174			3.67663	1.33619	1.44389	7.88352			3.67663	0.342806	8.72008	8.71141			3.67663	0.32098	0.158641	1.29029
3.6783	3.03962	7.91626	7.20817			3.6783	1.34	1.44812	7.85246			3.6783	0.345255	8.70742	8.66889			3.6783	0.32316	0.162595	1.29016
3.67997	3.04817	7.89896	7.17425			3.67997	1.34401	1.45259	7.82159			3.67997	0.348375	8.69552	8.6269			3.67997	0.326489	0.16666	1.2896
3.68163	3.05626	7.88189	7.14015			3.68163	1.34862	1.45758	7.79102			3.68163	0.352301	8.68379	8.5857			3.68163	0.330796	0.171042	1.28921
3.6833	3.06431	7.86496	7.10649			3.6833	1.35389	1.46331	7.76099			3.6833	0.356752	8.67171	8.54547			3.6833	0.33543	0.175657	1.28973
3.68497	3.07272	7.84815	7.07383			3.68497	1.35947	1.4695	7.7316			3.68497	0.36126	8.65931	8.5061			3.68497	0.339849	0.180239	1.29155
3.68663	3.08162	7.83161	7.04223			3.68663	1.36493	1.47559	7.70277			3.68663	0.36547	8.64691	8.46717			3.68663	0.343989	0.184719	1.2944
3.6883	3.0909	7.81549	7.01142			3.6883	1.37026	1.48129	7.67431			3.6883	0.369283	8.63462	8.42841			3.6883	0.348166	0.189338	1.29757
3.68997	3.10062	7.7998	6.98111			3.68997	1.37572	1.48677	7.64613			3.68997	0.372883	8.62246	8.38988			3.68997	0.352692	0.194428	1.30043
3.69163	3.11099	7.78445	6.95112			3.69163	1.38179	1.49248	7.61797			3.69163	0.376585	8.61055	8.35189			3.69163	0.357605	0.200025	1.30282
3.6933	3.12189	7.76935	6.92131			3.6933	1.38888	1.4989	7.58949			3.6933	0.380441	8.59905	8.31453			3.6933	0.362704	0.205864	1.305
3.69497	3.13262	7.75456	6.89157			3.69497	1.39681	1.50625	7.56064			3.69497	0.384301	8.58804	8.27787			3.69497	0.367868	0.211764	1.30757
3.69663	3.14273	7.7401	6.86186			3.69663	1.40491	1.51444	7.53198			3.69663	0.388389	8.5775	8.24216			3.69663	0.373162	0.217725	1.31104
3.6983	3.15244	7.72575	6.83217			3.6983	1.41292	1.52329	7.5045			3.6983	0.393195	8.56735	8.20765			3.6983	0.37876	0.223774	1.31543
3.69997	3.16233	7.71132	6.80238			3.69997	1.42096	1.53249	7.47889			3.69997	0.398839	8.55756	8.17408			3.69997	0.384832	0.230088	1.32035
3.70163	3.17266	7.69682	6.77249			3.70163	1.42896	1.54153	7.45481			3.70163	0.404986	8.54811	8.14049			3.70163	0.391216	0.236919	1.3253
3.7033	3.18321	7.68239	6.74295			3.7033	1.43666	1.55004	7.43121			3.7033	0.411263	8.53886	8.10598			3.7033	0.397549	0.244323	1.32998
3.70497	3.1936	7.66821	6.71434			3.70497	1.44383	1.55816	7.40726			3.70497	0.417572	8.52951	8.0706			3.70497	0.403761	0.252095	1.33426
3.70663	3.20361	7.65457	6.6868			3.70663	1.45048	1.56623	7.38271			3.70663	0.423943	8.51987	8.03515			3.70663	0.410248	0.25996	1.3382
3.7083	3.21327	7.64173	6.65999			3.7083	1.45686	1.57446	7.35773			3.7083	0.430369	8.51001	8.00046			3.7083	0.417484	0.267685	1.34205
3.70997	3.22265	7.6297	6.63365			3.70997	1.46346	1.58298	7.33267			3.70997	0.436879	8.50006	7.96696			3.70997	0.425703	0.275099	1.34634
3.71163	3.23177	7.61813	6.60785			3.71163	1.47102	1.59195	7.30791			3.71163	0.443486	8.49009	7.93475			3.71163	0.434644	0.282112	1.35144
3.7133	3.24076	7.60652	6.58269			3.7133	1.47995	1.60134	7.28378			3.7133	0.450108	8.48015	7.9036			3.7133	0.443608	0.288961	1.35731
3.71497	3.24993	7.59432	6.55808			3.71497	1.48996	1.61098	7.26046			3.71497	0.456669	8.47039	7.87298			3.71497	0.45192	0.29623	1.36374
3.71663	3.25958	7.58116	6.53392			3.71663	1.50042	1.62073	7.238			3.71663	0.463235	8.46102	7.84245			3.71663	0.459291	0.304403	1.37052
3.7183	3.26984	7.56713	6.51009			3.7183	1.51084	1.63046	7.21638			3.7183	0.470039	8.45225	7.812			3.7183	0.465936	0.313334	1.37731
3.71997	3.28059	7.5529	6.48635			3.71997	1.52084	1.63998	7.19537			3.71997	0.477317	8.44411	7.78178			3.71997	0.472362	0.322466	1.38374
3.72163	3.29142	7.53927	6.46249			3.72163	1.53008	1.64925	7.17435			3.72163	0.48501	8.43626	7.75185			3.72163	0.478914	0.331351	1.38963
3.7233	3.30178	7.52653	6.43853			3.7233	1.53852	1.65847	7.15271			3.7233	0.492646	8.42808	7.72222			3.7233	0.485596	0.339882	1.3951
3.72497	3.31114	7.51459	6.41444			3.72497	1.54639	1.6679	7.13056			3.72497	0.499748	8.41916	7.69292			3.72497	0.492348	0.348166	1.4004
3.72663	3.319	7.50305	6.39036			3.72663	1.55401	1.67759	7.1085			3.72663	0.5063	8.40957	7.66379			3.72663	0.499245	0.356492	1.40572
3.7283	3.32531	7.49147	6.3668			3.7283	1.56169	1.68734	7.08669			3.7283	0.51266	8.39962	7.63439			3.7283	0.506463	0.365223	1.4112
3.72997	3.33075	7.47957	6.34412			3.72997	1.56987	1.69683	7.06488			3.72997	0.519096	8.38949	7.60443			3.72997	0.514169	0.374452	1.41688
3.73163	3.33632	7.46742	6.32205			3.73163	1.57885	1.70578	7.04305			3.73163	0.525671	8.37934	7.57418			3.73163	0.52256	0.383887	1.42266
3.7333	3.34264	7.45532	6.29998			3.7333	1.58831	1.71422	7.0214			3.7333	0.532363	8.36927	7.54419			3.7333	0.531632	0.393121	1.42834
3.73497	3.34972	7.44345	6.27749			3.73497	1.59756	1.72259	6.99997			3.73497	0.539129	8.35934	7.51474			3.73497	0.540842	0.401917	1.43386
3.73663	3.35709	7.43163	6.25448			3.73663	1.60633	1.73151	6.97869			3.73663	0.545927	8.3494	7.48568			3.73663	0.549327	0.410243	1.43934
3.7383	3.36417	7.4195	6.23114			3.7383	1.615	1.74129	6.95778			3.7383	0.552777	8.33911	7.45674			3.7383	0.556558	0.418248	1.44492
3.73997	3.37071	7.40688	6.2077			3.73997	1.62401	1.75149	6.9374			3.73997	0.559632	8.32833	7.42774			3.73997	0.562738	0.426066	1.45048
3.74163	3.37683	7.39384	6.18408			3.74163	1.63319	1.76103	6.91727			3.74163	0.566272	8.31728	7.39854			3.74163	0.568456	0.433619	1.45582
3.7433	3.38268	7.38041	6.16004			3.7433	1.64185	1.76894	6.89688			3.7433	0.572423	8.30626	7.3691			3.7433	0.574212	0.440828	1.46091
3.74497	3.38819	7.36644	6.13579			3.74497	1.64955	1.77528	6.8761			3.74497	0.578007	8.29537	7.33958			3.74497	0.580275	0.447729	1.46579
3.74663	3.39312	7.35187	6.11191			3.74663	1.65636	1.78092	6.85516			3.74663	0.583176	8.28452	7.30989			3.74663	0.586845	0.454308	1.47033
3.7483	3.39726	7.33688	6.08874			3.7483	1.66258	1.78658	6.83401			3.7483	0.588149	8.27369	7.27982			3.7483	0.593895	0.460399	1.47433
3.74997	3.40063	7.32168	6.06614			3.74997	1.66839	1.7923	6.81231			3.74997	0.593117	8.2629	7.2494			3.74997	0.60088	0.466006	1.47771
3.75163	3.40344	7.30646	6.04365			3.75163	1.67389	1.7978	6.78979			3.75163	0.598086	8.25205	7.21893			3.75163	0.607111	0.471422	1.48057
3.7533	3.40601	7.2914	6.02074			3.7533	1.67913	1.80296	6.76656			3.7533	0.602789	8.2408	7.18875			3.7533	0.61241	0.476884	1.48307
3.75497	3.40855	7.27647	5.99707			3.75497	1.68406	1.8079	6.74306			3.75497	0.606864	8.22872	7.15905			3.75497	0.617104	0.482313	1.48545
3.75663	3.41096	7.26154	5.97254			3.75663	1.68847	1.81263	6.71982			3.75663	0.610035	8.21575	7.12963			3.75663	0.621392	0.487561	1.48784
3.7583	3.41285	7.24652	5.94723			3.7583	1.69204	1.81706	6.69705			3.7583	0.612186	8.20233	7.10003			3.7583	0.625183	0.4926	1.49003
3.75997	3.4139	7.23132	5.92139			3.75997	1.69466	1.8212	6.67424			3.75997	0.61363	8.1889	7.06981			3.75997	0.628522	0.497368	1.49162
3.76163	3.41413	7.21573	5.89533			3.76163	1.69672	1.82524	6.65068			3.76163	0.614985	8.17539	7.03892			3.76163	0.631604	0.501676	1.49246
3.7633	3.41362	7.19959	5.86934			3.7633	1.69869	1.82927	6.62614			3.7633	0.616615	8.16134	7.00763			3.7633	0.634426	0.505182	1.4929
3.76497	3.41231	7.18287	5.84359			3.76497	1.70087	1.83302	6.60109			3.76497	0.618328	8.14621	6.9763			3.76497	0.636764	0.50758	1.49326
3.76663	3.41023	7.16554	5.81819			3.76663	1.7034	1.83611	6.57615			3.76663	0.619604	8.12976	6.94516			3.76663	0.63844	0.508795	1.49354
3.7683	3.40754	7.14759	5.79307			3.7683	1.7061	1.83849	6.5515			3.7683	0.620158	8.11229	6.91439			3.7683	0.639409	0.509126	1.49358
3.76997	3.40453	7.12907	5.76791			3.76997	1.70831	1.84051	6.52692			3.76997	0.620205	8.09432	6.88404			3.76997	0.639921	0.509131	1.49343
3.77163	3.4013	7.10994	5.74234			3.77163	1.70943	1.8423	6.50207			3.77163	0.620033	8.07621	6.85367			3.77163	0.640457	0.509466	1.49315
3.7733	3.39758	7.09023	5.71638			3.7733	1.70941	1.84341	6.47683			3.7733	0.619777	8.05823	6.82238			3.7733	0.64129	0.510593	1.49267
3.77497	3.39315	7.07031	5.69031			3.77497	1.7085	1.84338	6.45124			3.77497	0.619506	8.04061	6.78951			3.77497	0.642217	0.512395	1.49176
3.77663	3.38845	7.05062	5.66442			3.77663	1.70693	1.84231	6.42533			3.77663	0.619087	8.02333	6.7551			3.77663	0.642859	0.514165	1.49009
3.7783	3.3842	7.03137	5.63879			3.7783	1.70469	1.8407	6.39896			3.7783	0.618286	8.00622	6.71977			3.7783	0.643134	0.51518	1.48745
3.77997	3.38064	7.01239	5.6131			3.77997	1.70196	1.83909	6.37201			3.77997	0.617239	7.98895	6.68446			3.77997	0.643213	0.515212	1.48403
3.78163	3.3773	6.99324	5.58686			3.78163	1.69938	1.83772	6.34453			3.78163	0.61634	7.97113	6.65007			3.78163	0.643395	0.514556	1.48025
3.7833	3.37336	6.97343	5.55972			3.7833	1.69762	1.83649	6.31687			3.7833	0.615651	7.95246	6.61695			3.7833	0.643884	0.513666	1.47637
3.78497	3.36824	6.9527	5.53172			3.78497	1.69673	1.83513	6.28954			3.78497	0.614752	7.93291	6.58462			3.78497	0.644526	0.512931	1.47237
3.78663	3.36176	6.93116	5.50326			3.78663	1.69614	1.83348	6.26277			3.78663	0.613201	7.9127	6.55233			3.78663	0.644904	0.512567	1.46796
3.7883	3.35399	6.90924	5.47463			3.7883	1.69526	1.8315	6.23625			3.7883	0.610854	7.89209	6.51965			3.7883	0.644843	0.512591	1.46305
3.78997	3.34524	6.88743	5.44596			3.78997	1.69358	1.8291	6.2095			3.78997	0.607842	7.87126	6.48654			3.78997	0.644433	0.512656	1.45796
3.79163	3.33612	6.86612	5.41736			3.79163	1.69082	1.82617	6.18224			3.79163	0.604317	7.85038	6.45328			3.79163	0.643674	0.512209	1.45317
3.7933	3.32728	6.84539	5.38895			3.7933	1.68694	1.82294	6.15446			3.7933	0.600377	7.82956	6.42017			3.7933	0.642422	0.510905	1.44875
3.79497	3.31906	6.82497	5.36079			3.79497	1.68224	1.81982	6.12624			3.79497	0.596177	7.809	6.38724			3.79497	0.640647	0.508828	1.44435
3.79663	3.31127	6.80437	5.33285			3.79663	1.67717	1.81689	6.09777			3.79663	0.591874	7.78871	6.35423			3.79663	0.638627	0.506276	1.43958
3.7983	3.30351	6.78317	5.30505			3.7983	1.67225	1.81392	6.06944			3.7983	0.587618	7.76851	6.32094			3.7983	0.636666	0.503426	1.4344
3.79997	3.29543	6.76138	5.27723			3.79997	1.66791	1.81063	6.04158			3.79997	0.583632	7.7484	6.28754			3.79997	0.634636	0.500246	1.42905
3.80163	3.28682	6.73934	5.24935			3.80163	1.66442	1.80697	6.01421			3.80163	0.580172	7.72866	6.25447			3.80163	0.632224	0.496879	1.42379
3.8033	3.27769	6.71723	5.22137			3.8033	1.66152	1.80299	5.98711			3.8033	0.577341	7.70923	6.22199			3.8033	0.629537	0.493904	1.41864
3.80497	3.26845	6.69484	5.19313			3.80497	1.65836	1.79872	5.95988			3.80497	0.574943	7.68951	6.18984			3.80497	0.627092	0.491887	1.4134
3.80663	3.2596	6.672	5.16467			3.80663	1.65425	1.79418	5.93213			3.80663	0.572582	7.66893	6.15735			3.80663	0.625248	0.490719	1.40795
3.8083	3.25122	6.64884	5.13636			3.8083	1.64931	1.78955	5.90374			3.8083	0.569886	7.64728	6.12393			3.8083	0.624051	0.489652	1.40241
3.80997	3.24301	6.62571	5.10839			3.80997	1.64408	1.78493	5.87491			3.80997	0.566635	7.62461	6.08954			3.80997	0.62339	0.488097	1.39704
3.81163	3.23464	6.60275	5.08049			3.81163	1.63897	1.78026	5.84606			3.81163	0.562761	7.60121	6.05472			3.81163	0.623087	0.486029	1.39197
3.8133	3.22588	6.57986	5.05243			3.8133	1.63414	1.77545	5.81744			3.8133	0.55837	7.5776	6.02021			3.8133	0.622952	0.483794	1.38712
3.81497	3.21679	6.55701	5.02423			3.81497	1.62965	1.77056	5.78897			3.81497	0.553606	7.55436	5.98651			3.81497	0.622789	0.481801	1.38226
3.81663	3.20764	6.53433	4.99593			3.81663	1.62555	1.76568	5.76055			3.81663	0.548577	7.53186	5.95354			3.81663	0.622394	0.480264	1.37713
3.8183	3.19867	6.51199	4.96745			3.8183	1.62163	1.76096	5.73236			3.8183	0.543469	7.51016	5.92086			3.8183	0.621676	0.479002	1.37151
3.81997	3.18978	6.49007	4.93866			3.81997	1.61747	1.75657	5.70449			3.81997	0.538477	7.48887	5.88814			3.81997	0.620731	0.477745	1.36536
3.82163	3.18051	6.46848	4.90962			3.82163	1.61279	1.75253	5.67671			3.82163	0.53382	7.4674	5.85531			3.82163	0.619707	0.476446	1.35901
3.8233	3.17039	6.44695	4.88063			3.8233	1.60753	1.74883	5.64876			3.8233	0.529899	7.44538	5.82251			3.8233	0.618724	0.475096	1.35278
3.82497	3.15928	6.42517	4.85206			3.82497	1.60176	1.74546	5.62073			3.82497	0.527143	7.42307	5.7901			3.82497	0.617956	0.473475	1.34673
3.82663	3.14764	6.40287	4.82412			3.82663	1.59597	1.74224	5.59294			3.82663	0.525513	7.40095	5.75839			3.82663	0.61756	0.471454	1.34081
3.8283	3.13618	6.38021	4.79667			3.8283	1.59105	1.73892	5.56552			3.8283	0.524325	7.37921	5.72725			3.8283	0.617546	0.469331	1.33494
3.82997	3.12546	6.35757	4.7696			3.82997	1.58747	1.73542	5.53828			3.82997	0.522742	7.35781	5.69617			3.82997	0.617867	0.46757	1.32909
3.83163	3.11575	6.33514	4.74319			3.83163	1.58487	1.73182	5.51105			3.83163	0.520339	7.33678	5.66483			3.83163	0.618575	0.466425	1.3233
3.8333	3.10703	6.3129	4.71769			3.8333	1.58244	1.72821	5.48375			3.8333	0.517322	7.31623	5.6333			3.8333	0.6198	0.465899	1.31771
3.83497	3.09895	6.2909	4.69275			3.83497	1.57952	1.72467	5.45634			3.83497	0.514351	7.29612	5.6017			3.83497	0.621467	0.465927	1.31253
3.83663	3.09105	6.26914	4.66772			3.83663	1.57594	1.72119	5.42908			3.83663	0.51199	7.2761	5.56993			3.83663	0.623357	0.466448	1.30778
3.8383	3.08302	6.24755	4.64222			3.8383	1.57206	1.71764	5.40259			3.8383	0.5103	7.25571	5.53771			3.8383	0.625462	0.467515	1.3031
3.83997	3.0748	6.22606	4.61632			3.83997	1.56862	1.71391	5.3772			3.83997	0.508893	7.23478	5.50514			3.83997	0.627916	0.469191	1.29787
3.84163	3.06646	6.2047	4.59044			3.84163	1.56611	1.70988	5.35274			3.84163	0.507417	7.21364	5.47291			3.84163	0.630775	0.471291	1.29187
3.8433	3.05809	6.18365	4.56501			3.8433	1.56439	1.70558	5.32876			3.8433	0.505857	7.19267	5.44184			3.8433	0.634259	0.473354	1.28563
3.84497	3.04973	6.16301	4.54007			3.84497	1.56302	1.70132	5.30477			3.84497	0.504437	7.172	5.41199			3.84497	0.638748	0.474923	1.27976
3.84663	3.04133	6.14277	4.51555			3.84663	1.56171	1.69748	5.28031			3.84663	0.503254	7.15175	5.38268			3.84663	0.644238	0.475813	1.27433
3.8483	3.033	6.12291	4.49139			3.8483	1.56049	1.69407	5.25508			3.8483	0.502309	7.13201	5.35331			3.8483	0.65017	0.476311	1.26896
3.84997	3.02501	6.10335	4.4674			3.84997	1.5596	1.6908	5.22911			3.84997	0.501843	7.11273	5.32383			3.84997	0.655991	0.476995	1.26354
3.85163	3.01758	6.08382	4.4433			3.85163	1.55919	1.68764	5.20291			3.85163	0.502155	7.09373	5.29444			3.85163	0.661691	0.478323	1.25838
3.8533	3.01058	6.06392	4.41902			3.8533	1.5592	1.68491	5.17717			3.8533	0.503068	7.07486	5.26523			3.8533	0.667614	0.480488	1.25361
3.85497	3.00371	6.04357	4.39459			3.85497	1.55946	1.68297	5.15224			3.85497	0.504106	7.05608	5.23617			3.85497	0.674059	0.483482	1.24898
3.85663	2.99682	6.02323	4.36996			3.85663	1.55986	1.68184	5.12806			3.85663	0.50501	7.03745	5.20715			3.85663	0.681123	0.487198	1.24431
3.8583	2.99009	6.00363	4.34497			3.8583	1.56029	1.68108	5.10436			3.8583	0.505834	7.01896	5.17836			3.8583	0.688708	0.491431	1.23964
3.85997	2.98356	5.98499	4.31973			3.85997	1.56073	1.68002	5.08088			3.85997	0.506714	7.00049	5.15034			3.85997	0.696648	0.495957	1.23504
3.86163	2.97696	5.9669	4.29477			3.86163	1.56127	1.6782	5.05743			3.86163	0.50779	6.98188	5.12335			3.86163	0.704699	0.500581	1.23066
3.8633	2.97009	5.94893	4.27063			3.8633	1.56201	1.6758	5.03404			3.8633	0.509392	6.96309	5.09705			3.8633	0.712723	0.505284	1.22669
3.86497	2.96299	5.93096	4.24748			3.86497	1.56309	1.67346	5.01084			3.86497	0.511943	6.94441	5.07092			3.86497	0.720909	0.510286	1.22306
3.86663	2.95587	5.91316	4.22518			3.86663	1.56477	1.67157	4.98768			3.86663	0.515636	6.92635	5.04482			3.86663	0.729696	0.515799	1.21949
3.8683	2.9491	5.89556	4.2035			3.8683	1.56734	1.66978	4.96433			3.8683	0.520111	6.90915	5.01904			3.8683	0.739461	0.521983	1.21569
3.86997	2.94318	5.87791	4.18205			3.86997	1.57104	1.66755	4.9407			3.86997	0.524526	6.89241	4.99386			3.86997	0.750292	0.529098	1.21155
3.87163	2.93827	5.86	4.16062			3.87163	1.57583	1.66507	4.91703			3.87163	0.528144	6.87549	4.96902			3.87163	0.762083	0.537336	1.20728
3.8733	2.93395	5.8419	4.13931			3.8733	1.58115	1.66316	4.89377			3.8733	0.530928	6.85807	4.94376			3.8733	0.774693	0.546458	1.20332
3.87497	2.92964	5.82391	4.11816			3.87497	1.58628	1.6624	4.87132			3.87497	0.533513	6.84044	4.91758			3.87497	0.787955	0.555865	1.20001
3.87663	2.92515	5.80634	4.09692			3.87663	1.59081	1.66271	4.84977			3.87663	0.536586	6.82317	4.89072			3.87663	0.801538	0.564926	1.19736
3.8783	2.92061	5.78944	4.07532			3.8783	1.59483	1.66356	4.82866			3.8783	0.540512	6.80665	4.86386			3.8783	0.815121	0.573355	1.19515
3.87997	2.91625	5.77342	4.05349			3.87997	1.59881	1.66442	4.80735			3.87997	0.545243	6.79078	4.83756			3.87997	0.828672	0.581318	1.19322
3.88163	2.91199	5.75835	4.03184			3.88163	1.6031	1.66517	4.78548			3.88163	0.550435	6.7752	4.81189			3.88163	0.842344	0.589145	1.19128
3.8833	2.90766	5.74377	4.01072			3.8833	1.60757	1.66587	4.76323			3.8833	0.555799	6.75949	4.78651			3.8833	0.856202	0.597006	1.18869
3.88497	2.90334	5.72876	3.9902			3.88497	1.61201	1.66648	4.74124			3.88497	0.561327	6.74342	4.76116			3.88497	0.870219	0.604959	1.185
3.88663	2.89931	5.71266	3.97013			3.88663	1.61663	1.66681	4.72013			3.88663	0.567166	6.72692	4.73586			3.88663	0.884272	0.613201	1.18051
3.8883	2.8957	5.69554	3.95014			3.8883	1.62185	1.66671	4.69997			3.8883	0.573257	6.71021	4.71082			3.8883	0.898507	0.622082	1.17591
3.88997	2.8923	5.67797	3.93			3.88997	1.62798	1.6662	4.68032			3.88997	0.579203	6.6936	4.68623			3.88997	0.913492	0.63186	1.17168
3.89163	2.88878	5.66057	3.90967			3.89163	1.63504	1.66548	4.66064			3.89163	0.584619	6.67722	4.6622			3.89163	0.929646	0.642352	1.16799
3.8933	2.88494	5.64367	3.88919			3.8933	1.64268	1.6648	4.64048			3.8933	0.589699	6.6611	4.63856			3.8933	0.946778	0.652885	1.16487
3.89497	2.88083	5.62738	3.86866			3.89497	1.65063	1.66432	4.61971			3.89497	0.595055	6.64538	4.61501			3.89497	0.964347	0.662925	1.1623
3.89663	2.87677	5.61159	3.84843			3.89663	1.6588	1.66405	4.59859			3.89663	0.60108	6.63005	4.59161			3.89663	0.981842	0.672513	1.16029
3.8983	2.87299	5.59602	3.82875			3.8983	1.66714	1.66397	4.57761			3.8983	0.607823	6.6148	4.56872			3.8983	0.998876	0.682021	1.15859
3.89997	2.86938	5.58033	3.80957			3.89997	1.67535	1.66426	4.55724			3.89997	0.615064	6.59925	4.54663			3.89997	1.01533	0.691693	1.15683
3.90163	2.86566	5.56452	3.79079			3.90163	1.68295	1.66492	4.53753			3.90163	0.622417	6.58336	4.52523			3.90163	1.03135	0.701537	1.15477
3.9033	2.86166	5.54894	3.7726			3.9033	1.68974	1.66573	4.51822			3.9033	0.62963	6.56745	4.50408			3.9033	1.04708	0.711521	1.15239
3.90497	2.85731	5.53404	3.7552			3.90497	1.69595	1.66659	4.4993			3.90497	0.636745	6.552	4.48261			3.90497	1.06257	0.72171	1.14991
3.90663	2.85268	5.52001	3.73833			3.90663	1.70206	1.66766	4.4811			3.90663	0.643819	6.53721	4.46061			3.90663	1.07778	0.732145	1.14758
3.9083	2.84804	5.50671	3.72141			3.9083	1.70849	1.66901	4.46374			3.9083	0.650762	6.52295	4.43827			3.9083	1.09255	0.742665	1.14549
3.90997	2.84368	5.49375	3.7042			3.90997	1.71544	1.67055	4.44691			3.90997	0.657556	6.50903	4.41595			3.90997	1.10677	0.753026	1.14365
3.91163	2.83944	5.48052	3.68677			3.91163	1.72269	1.67221	4.43016			3.91163	0.664387	6.49533	4.39405			3.91163	1.12048	0.763065	1.1421
3.9133	2.83482	5.46658	3.6692			3.9133	1.72977	1.67392	4.41326			3.9133	0.671386	6.48172	4.3729			3.9133	1.13398	0.77269	1.14084
3.91497	2.82953	5.4519	3.65136			3.91497	1.73613	1.67553	4.39617			3.91497	0.678506	6.46796	4.3526			3.91497	1.14754	0.781957	1.13983
3.91663	2.82381	5.43683	3.63308			3.91663	1.74166	1.67682	4.37909			3.91663	0.685696	6.45387	4.33282			3.91663	1.16097	0.791182	1.13897
3.9183	2.81804	5.42172	3.61439			3.9183	1.74663	1.67752	4.36209			3.9183	0.69296	6.43933	4.31302			3.9183	1.17393	0.800621	1.1381
3.91997	2.81237	5.40667	3.59563			3.91997	1.7515	1.67771	4.34475			3.91997	0.700145	6.42438	4.29305			3.91997	1.18658	0.810195	1.13715
3.92163	2.80666	5.39164	3.57718			3.92163	1.75663	1.67797	4.32656			3.92163	0.706799	6.40915	4.27291			3.92163	1.19933	0.819596	1.13607
3.9233	2.80078	5.37668	3.55931			3.9233	1.76209	1.67883	4.30768			3.9233	0.712406	6.3938	4.25245			3.9233	1.2121	0.828574	1.13499
3.92497	2.79481	5.36209	3.54219			3.92497	1.76759	1.68024	4.28888			3.92497	0.716946	6.37829	4.23154			3.92497	1.22427	0.837012	1.13417
3.92663	2.7888	5.34805	3.52582			3.92663	1.77285	1.68172	4.27085			3.92663	0.720979	6.3626	4.21051			3.92663	1.23533	0.84497	1.13362
3.9283	2.7826	5.3344	3.51005			3.9283	1.77787	1.68284	4.25385			3.9283	0.724951	6.34719	4.19003			3.9283	1.24534	0.852579	1.13313
3.92997	2.77598	5.32079	3.49451			3.92997	1.78266	1.68371	4.2377			3.92997	0.728834	6.33274	4.17072			3.92997	1.25479	0.859783	1.13245
3.93163	2.76883	5.30704	3.47873			3.93163	1.78717	1.68475	4.22213			3.93163	0.732546	6.31937	4.15268			3.93163	1.2642	0.866395	1.1314
3.9333	2.76109	5.29325	3.46256			3.9333	1.79138	1.68611	4.20681			3.9333	0.736238	6.30669	4.13541			3.9333	1.27369	0.872272	1.13007
3.93497	2.75277	5.27958	3.44647			3.93497	1.79533	1.68744	4.19128			3.93497	0.74015	6.29414	4.11804			3.93497	1.28313	0.877408	1.12869
3.93663	2.74391	5.266	3.43102			3.93663	1.79899	1.68831	4.17524			3.93663	0.744332	6.28123	4.10006			3.93663	1.29218	0.882065	1.12741
3.9383	2.73471	5.25219	3.41616			3.9383	1.80206	1.68845	4.15886			3.9383	0.748388	6.26755	4.08166			3.9383	1.3004	0.886703	1.12615
3.93997	2.7255	5.23782	3.40136			3.93997	1.80421	1.68787	4.14262			3.93997	0.751736	6.25291	4.06348			3.93997	1.30744	0.891583	1.12488
3.94163	2.71657	5.22295	3.38634			3.94163	1.80532	1.68693	4.12692			3.94163	0.754199	6.2376	4.04596			3.94163	1.31324	0.896542	1.12371
3.9433	2.70777	5.20784	3.37122			3.9433	1.80567	1.68619	4.11188			3.9433	0.756057	6.22219	4.02888			3.9433	1.31803	0.901269	1.12272
3.94497	2.69867	5.1927	3.35624			3.94497	1.8058	1.68597	4.09725			3.94497	0.757594	6.20711	4.01168			3.94497	1.32212	0.905707	1.12201
3.94663	2.68902	5.17777	3.34145			3.94663	1.80603	1.68617	4.08273			3.94663	0.758953	6.19241	3.99413			3.94663	1.32575	0.910005	1.12171
3.9483	2.67895	5.16328	3.32677			3.9483	1.80608	1.68643	4.06825			3.9483	0.760248	6.17799	3.97647			3.9483	1.32904	0.914158	1.12187
3.94997	2.66871	5.14926	3.31207			3.94997	1.80557	1.68657	4.05389			3.94997	0.761556	6.16368	3.95908			3.94997	1.33198	0.91793	1.12234
3.95163	2.65842	5.13542	3.29744			3.95163	1.80458	1.6869	4.03954			3.95163	0.76279	6.14941	3.94204			3.95163	1.33446	0.921232	1.12295
3.9533	2.64787	5.1213	3.28294			3.9533	1.80346	1.6876	4.02483			3.9533	0.763838	6.13517	3.92513			3.9533	1.33635	0.924272	1.12346
3.95497	2.63668	5.10666	3.26851			3.95497	1.80249	1.68841	4.00963			3.95497	0.764686	6.12089	3.90811			3.95497	1.33749	0.927229	1.12377
3.95663	2.62469	5.09173	3.25413			3.95663	1.80167	1.68895	3.99433			3.95663	0.765407	6.10639	3.89099			3.95663	1.33768	0.930009	1.12395
3.9583	2.61221	5.07707	3.23983			3.9583	1.8007	1.68903	3.97937			3.9583	0.766125	6.09158	3.87391			3.9583	1.33687	0.932361	1.12412
3.95997	2.5997	5.06296	3.22569			3.95997	1.79928	1.68866	3.96489			3.95997	0.766618	6.07648	3.85708			3.95997	1.3354	0.934079	1.1242
3.96163	2.58738	5.04918	3.21183			3.96163	1.79725	1.68789	3.95083			3.96163	0.766325	6.0611	3.84068			3.96163	1.33376	0.935062	1.12397
3.9633	2.57517	5.03522	3.19834			3.9633	1.79438	1.68692	3.9371			3.9633	0.764919	6.04549	3.82487			3.9633	1.3322	0.935295	1.12336
3.96497	2.56292	5.02069	3.18515			3.96497	1.79051	1.68604	3.92362			3.96497	0.762697	6.02983	3.80955			3.96497	1.33062	0.934931	1.12259
3.96663	2.55056	5.00551	3.17212			3.96663	1.78583	1.68539	3.9102			3.96663	0.760197	6.01423	3.79431			3.96663	1.32891	0.934168	1.1221
3.9683	2.53804	4.99004	3.15913			3.9683	1.78084	1.68481	3.89652			3.9683	0.757789	5.99869	3.77855			3.9683	1.32707	0.933036	1.12216
3.96997	2.52525	4.97492	3.14592			3.96997	1.77603	1.68413	3.8824			3.96997	0.755657	5.98328	3.76194			3.96997	1.32508	0.931621	1.12277
3.97163	2.51203	4.96055	3.13234			3.97163	1.77165	1.68324	3.86798			3.97163	0.753812	5.96806	3.74478			3.97163	1.32261	0.930191	1.12356
3.9733	2.49828	4.94673	3.11861			3.9733	1.76762	1.68202	3.85358			3.9733	0.752117	5.95291	3.72777			3.9733	1.31929	0.929078	1.12406
3.97497	2.48402	4.93294	3.10516			3.97497	1.76354	1.68045	3.83953			3.97497	0.750334	5.93773	3.71142			3.97497	1.31529	0.928603	1.1242
3.97663	2.46942	4.91875	3.09213			3.97663	1.75899	1.67865	3.82598			3.97663	0.748169	5.92265	3.69577			3.97663	1.31133	0.928924	1.12437
3.9783	2.45476	4.90397	3.07933			3.9783	1.75382	1.67697	3.81293			3.9783	0.745472	5.90774	3.68049			3.9783	1.30788	0.92966	1.12472
3.97997	2.44038	4.88849	3.06645			3.97997	1.74811	1.67574	3.80025			3.97997	0.742464	5.89265	3.66523			3.97997	1.30467	0.93013	1.12481
3.98163	2.42628	4.87234	3.05322			3.98163	1.74195	1.6749	3.78758			3.98163	0.739461	5.87679	3.64985			3.98163	1.30091	0.930051	1.12419
3.9833	2.41239	4.85591	3.03959			3.9833	1.73559	1.67402	3.77447			3.9833	0.736527	5.85993	3.63423			3.9833	1.29595	0.929628	1.12298
3.98497	2.3988	4.83978	3.02574			3.98497	1.72943	1.67248	3.76074			3.98497	0.733612	5.84238	3.61822			3.98497	1.28985	0.929129	1.1217
3.98663	2.38556	4.82431	3.01202			3.98663	1.72363	1.67004	3.74652			3.98663	0.730599	5.82477	3.60181			3.98663	1.2834	0.928538	1.12069
3.9883	2.37248	4.80935	2.99873			3.9883	1.71816	1.66709	3.73203			3.9883	0.727358	5.8077	3.58505			3.9883	1.27764	0.927611	1.11995
3.98997	2.35924	4.79453	2.98608			3.98997	1.71291	1.6642	3.71742			3.98997	0.723945	5.79131	3.56811			3.98997	1.27302	0.926238	1.11932
3.99163	2.34558	4.77969	2.97406			3.99163	1.70761	1.66162	3.70278			3.99163	0.720466	5.77524	3.55116			3.99163	1.26933	0.924552	1.11857
3.9933	2.33141	4.76494	2.96257			3.9933	1.7019	1.6593	3.68841			3.9933	0.716806	5.75907	3.53443			3.9933	1.26596	0.922661	1.11769
3.99497	2.31689	4.75036	2.95152			3.99497	1.69586	1.65725	3.67465			3.99497	0.712862	5.74258	3.51818			3.99497	1.26232	0.920636	1.11679
3.99663	2.30236	4.73582	2.94057			3.99663	1.68989	1.65552	3.66148			3.99663	0.708885	5.72584	3.50254			3.99663	1.25802	0.918629	1.11584
3.9983	2.28818	4.72099	2.92909			3.9983	1.68419	1.65404	3.64839			3.9983	0.705351	5.70907	3.48747			3.9983	1.25319	0.916696	1.11498
3.99997	2.27452	4.7056	2.91664			3.99997	1.67872	1.65254	3.63483			3.99997	0.702413	5.69244	3.47287			3.99997	1.24842	0.914652	1.11457
4.00163	2.26134	4.68966	2.90316			4.00163	1.67347	1.65091	3.62082			4.00163	0.699838	5.67596	3.45854			4.00163	1.24419	0.912347	1.11475
4.0033	2.24824	4.67332	2.88894			4.0033	1.66841	1.64922	3.60677			4.0033	0.697491	5.6597	3.44406			4.0033	1.24035	0.909888	1.11521
4.00497	2.23483	4.65675	2.87454			4.00497	1.66328	1.6474	3.59285			4.00497	0.695372	5.64374	3.42915			4.00497	1.23626	0.907453	1.11535
4.00663	2.22114	4.64028	2.86075			4.00663	1.65785	1.64514	3.57888			4.00663	0.693309	5.62789	3.4139			4.00663	1.23145	0.905176	1.11469
4.0083	2.20751	4.62437	2.84815			4.0083	1.65218	1.6423	3.56472			4.0083	0.690953	5.61187	3.39864			4.0083	1.22603	0.90309	1.11321
4.00997	2.19413	4.60945	2.8367			4.00997	1.64656	1.639	3.55043			4.00997	0.687987	5.59554	3.38359			4.00997	1.22038	0.901069	1.11133
4.01163	2.18097	4.59569	2.82589			4.01163	1.64122	1.6355	3.53613			4.01163	0.684368	5.57897	3.36877			4.01163	1.21495	0.89895	1.1096
4.0133	2.16796	4.58279	2.81522			4.0133	1.6361	1.63216	3.52203			4.0133	0.680378	5.5622	3.35414			4.0133	1.21003	0.896747	1.10839
4.01497	2.15503	4.57003	2.80438			4.01497	1.63084	1.62935	3.50836			4.01497	0.676401	5.54529	3.33955			4.01497	1.20571	0.894652	1.10773
4.01663	2.14213	4.55682	2.79307			4.01663	1.62521	1.62729	3.49521			4.01663	0.672783	5.52831	3.32482			4.01663	1.2018	0.892836	1.10736
4.0183	2.12941	4.54302	2.78099			4.0183	1.6193	1.62591	3.48237			4.0183	0.670031	5.51129	3.30999			4.0183	1.19791	0.891327	1.10705
4.01997	2.11714	4.52881	2.768			4.01997	1.61329	1.62487	3.4695			4.01997	0.668652	5.49431	3.29525			4.01997	1.19362	0.89	1.10669
4.02163	2.1051	4.51441	2.75418			4.02163	1.60721	1.6238	3.45648			4.02163	0.668573	5.47743	3.28068			4.02163	1.1888	0.88857	1.10628
4.0233	2.0927	4.49995	2.73982			4.0233	1.60117	1.62252	3.44334			4.0233	0.669053	5.46061	3.26614			4.0233	1.18372	0.886731	1.10596
4.02497	2.07974	4.48555	2.7254			4.02497	1.59536	1.62112	3.42993			4.02497	0.669267	5.44382	3.25156			4.02497	1.17883	0.88444	1.1057
4.02663	2.06666	4.47116	2.71163			4.02663	1.5901	1.61988	3.41625			4.02663	0.668741	5.4271	3.23711			4.02663	1.1743	0.882107	1.10523
4.0283	2.05405	4.45654	2.69896			4.0283	1.58556	1.61902	3.40274			4.0283	0.667353	5.41048	3.22285			4.0283	1.17011	0.880337	1.10445
4.02997	2.04222	4.44128	2.68738			4.02997	1.58165	1.61861	3.38984			4.02997	0.665206	5.39405	3.20854			4.02997	1.16631	0.87962	1.10361
4.03163	2.03114	4.42526	2.67658			4.03163	1.5781	1.61828	3.37732			4.03163	0.662715	5.37792	3.19364			4.03163	1.16297	0.879997	1.10301
4.0333	2.02046	4.40895	2.66613			4.0333	1.57469	1.61738	3.36448			4.0333	0.660475	5.3621	3.1779			4.0333	1.15979	0.880845	1.10286
4.03497	2.00967	4.39318	2.65539			4.03497	1.57146	1.61542	3.35094			4.03497	0.658822	5.34654	3.16175			4.03497	1.1564	0.88125	1.10325
4.03663	1.99844	4.37839	2.64374			4.03663	1.56848	1.6126	3.33679			4.03663	0.657695	5.33108	3.14607			4.03663	1.15284	0.880812	1.10398
4.0383	1.98692	4.36424	2.63088			4.0383	1.56557	1.60958	3.32237			4.0383	0.65689	5.31557	3.13141			4.0383	1.14944	0.879839	1.10459
4.03997	1.97566	4.35014	2.61713			4.03997	1.56233	1.60686	3.30803			4.03997	0.65627	5.30007	3.11753			4.03997	1.14635	0.878805	1.10472
4.04163	1.96519	4.33587	2.60328			4.04163	1.55855	1.60472	3.29399			4.04163	0.655828	5.28485	3.10383			4.04163	1.14355	0.877962	1.10446
4.0433	1.95563	4.32143	2.59006			4.0433	1.55444	1.60327	3.2802			4.0433	0.655549	5.26985	3.08977			4.0433	1.14106	0.877297	1.10425
4.04497	1.94663	4.30677	2.57776			4.04497	1.55031	1.60237	3.26657			4.04497	0.655311	5.25468	3.07519			4.04497	1.13889	0.876673	1.10445
4.04663	1.93769	4.29183	2.56609			4.04663	1.54629	1.60186	3.25311			4.04663	0.654985	5.239	3.06021			4.04663	1.13707	0.876039	1.10522
4.0483	1.9285	4.27664	2.55451			4.0483	1.54247	1.60169	3.23995			4.0483	0.654496	5.22282	3.04506			4.0483	1.13572	0.875583	1.10666
4.04997	1.91905	4.26137	2.54258			4.04997	1.53916	1.60185	3.22729			4.04997	0.653807	5.20629	3.02993			4.04997	1.13495	0.875643	1.10875
4.05163	1.90932	4.24637	2.53023			4.05163	1.5367	1.6021	3.21521			4.05163	0.652978	5.1895	3.01514			4.05163	1.13471	0.87643	1.11123
4.0533	1.8993	4.23197	2.51759			4.0533	1.53506	1.60219	3.20339			4.0533	0.652238	5.1724	3.001			4.0533	1.13494	0.877813	1.1136
4.05497	1.88911	4.21801	2.50488			4.05497	1.53378	1.60211	3.19129			4.05497	0.651851	5.15515	2.98751			4.05497	1.13567	0.879448	1.11553
4.05663	1.87898	4.20392	2.49234			4.05663	1.53237	1.60196	3.17883			4.05663	0.651963	5.13816	2.97446			4.05663	1.13679	0.881008	1.11713
4.0583	1.86915	4.18946	2.48012			4.0583	1.53068	1.60175	3.16644			4.0583	0.652517	5.12193	2.96155			4.0583	1.13792	0.882377	1.1186
4.05997	1.85986	4.17495	2.4683			4.05997	1.52911	1.60155	3.15454			4.05997	0.653309	5.10669	2.94841			4.05997	1.13885	0.883727	1.1201
4.06163	1.85118	4.16059	2.45681			4.06163	1.52803	1.60143	3.14303			4.06163	0.654249	5.09218	2.93484			4.06163	1.13973	0.885464	1.12182
4.0633	1.84294	4.14618	2.44545			4.0633	1.5273	1.60139	3.13133			4.0633	0.655521	5.07778	2.92099			4.0633	1.14083	0.888016	1.12402
4.06497	1.83487	4.13178	2.43395			4.06497	1.52657	1.6014	3.11895			4.06497	0.657365	5.0631	2.90709			4.06497	1.14248	0.891476	1.12691
4.06663	1.8268	4.11778	2.42217			4.06663	1.52562	1.60168	3.10585			4.06663	0.659628	5.04809	2.89331			4.06663	1.14497	0.895583	1.13043
4.0683	1.81888	4.10439	2.41029			4.0683	1.52434	1.60263	3.09237			4.0683	0.661686	5.03299	2.87981			4.0683	1.14854	0.900128	1.13437
4.06997	1.81133	4.09131	2.39878			4.06997	1.52282	1.60445	3.07897			4.06997	0.662939	5.01827	2.86675			4.06997	1.15313	0.905255	1.13861
4.07163	1.80398	4.07822	2.38792			4.07163	1.5214	1.6068	3.06579			4.07163	0.663521	5.00436	2.85409			4.07163	1.15838	0.911267	1.14325
4.0733	1.79648	4.06498	2.37763			4.0733	1.52031	1.60895	3.05271			4.0733	0.664084	4.99124	2.84162			4.0733	1.16394	0.918298	1.14856
4.07497	1.78879	4.05144	2.36768			4.07497	1.51932	1.61041	3.03972			4.07497	0.664997	4.97839	2.82916			4.07497	1.16967	0.926279	1.15438
4.07663	1.78129	4.03759	2.35787			4.07663	1.51814	1.61101	3.02698			4.07663	0.666268	4.96531	2.81668			4.07663	1.17572	0.935034	1.16011
4.0783	1.77435	4.02354	2.34794			4.0783	1.51689	1.61072	3.01449			4.0783	0.667879	4.95172	2.80412			4.0783	1.18248	0.944394	1.16536
4.07997	1.76803	4.00939	2.33762			4.07997	1.51601	1.60978	3.0022			4.07997	0.669821	4.93751	2.79138			4.07997	1.19059	0.954298	1.17052
4.08163	1.76214	3.99537	2.32691			4.08163	1.51561	1.60875	2.99008			4.08163	0.671879	4.92273	2.7785			4.08163	1.20063	0.964939	1.17641
4.0833	1.75636	3.98172	2.31605			4.0833	1.51558	1.6083	2.97809			4.0833	0.67364	4.90765	2.7658			4.0833	1.21267	0.976706	1.18362
4.08497	1.7505	3.96841	2.30532			4.08497	1.51582	1.60876	2.96616			4.08497	0.674953	4.89253	2.75362			4.08497	1.2264	0.989926	1.19215
4.08663	1.74473	3.95503	2.29486			4.08663	1.5161	1.60989	2.95428			4.08663	0.676205	4.87754	2.74215			4.08663	1.24142	1.00468	1.20154
4.0883	1.73949	3.94146	2.28461			4.0883	1.51587	1.61125	2.94258			4.0883	0.677737	4.86284	2.73131			4.0883	1.25741	1.02091	1.21129
4.08997	1.73503	3.92805	2.27428			4.08997	1.51495	1.6126	2.93107			4.08997	0.679246	4.84843	2.72056			4.08997	1.27427	1.03859	1.22116
4.09163	1.73122	3.91515	2.26346			4.09163	1.51402	1.61393	2.91957			4.09163	0.680136	4.83416	2.70903			4.09163	1.29194	1.05783	1.23124
4.0933	1.72772	3.90272	2.25189			4.0933	1.51387	1.61529	2.90801			4.0933	0.68021	4.82007	2.69628			4.0933	1.31034	1.07872	1.24167
4.09497	1.72413	3.89035	2.23977			4.09497	1.51459	1.61649	2.89661			4.09497	0.679912	4.80624	2.68272			4.09497	1.32963	1.10117	1.25247
4.09663	1.72004	3.87776	2.22789			4.09663	1.51557	1.61715	2.88556			4.09663	0.679907	4.79255	2.66905			4.09663	1.35034	1.12478	1.26362
4.0983	1.71529	3.8651	2.21694			4.0983	1.51618	1.61713	2.8748			4.0983	0.680671	4.7789	2.65581			4.0983	1.37314	1.14921	1.27533
4.09997	1.71008	3.85279	2.20707			4.09997	1.516	1.61672	2.86384			4.09997	0.682236	4.76547	2.64328			4.09997	1.39848	1.17469	1.28801
4.10163	1.70488	3.841	2.19799			4.10163	1.51496	1.61637	2.85207			4.10163	0.684182	4.75228	2.63154			4.10163	1.42636	1.20189	1.30204
4.1033	1.70029	3.82953	2.18929			4.1033	1.51331	1.61631	2.83936			4.1033	0.686022	4.73905	2.62055			4.1033	1.45636	1.2313	1.31762
4.10497	1.69656	3.81825	2.18054			4.10497	1.51138	1.61673	2.82635			4.10497	0.687488	4.72548	2.6101			4.10497	1.48802	1.26284	1.33465
4.10663	1.69342	3.80716	2.17142			4.10663	1.50948	1.61779	2.81399			4.10663	0.688406	4.71167	2.59982			4.10663	1.52115	1.29618	1.35285
4.1083	1.69039	3.79617	2.162			4.1083	1.50786	1.61946	2.80283			4.1083	0.688559	4.69791	2.58931			4.1083	1.55602	1.33125	1.37181
4.10997	1.68719	3.78503	2.15258			4.10997	1.50674	1.62145	2.7928			4.10997	0.68774	4.68441	2.57831			4.10997	1.59299	1.3685	1.3913
4.11163	1.68396	3.77359	2.14342			4.11163	1.50607	1.62334	2.78327			4.11163	0.685919	4.67119	2.56675			4.11163	1.63238	1.40855	1.41143
4.1133	1.68112	3.762	2.13455			4.1133	1.50543	1.62476	2.77336			4.1133	0.683386	4.65811	2.55487			4.1133	1.67436	1.45155	1.43247
4.11497	1.67901	3.75053	2.12587			4.11497	1.50428	1.62539	2.76273			4.11497	0.680629	4.64488	2.54305			4.11497	1.71894	1.4974	1.45461
4.11663	1.67748	3.73947	2.11718			4.11663	1.50244	1.62519	2.75167			4.11663	0.678231	4.63128	2.53129			4.11663	1.76588	1.5461	1.47796
4.1183	1.67636	3.729	2.10833			4.1183	1.49991	1.62446	2.7406			4.1183	0.676606	4.61739	2.51929			4.1183	1.81501	1.59755	1.50272
4.11997	1.67581	3.7192	2.09949			4.11997	1.49687	1.62369	2.72972			4.11997	0.675698	4.60343	2.50692			4.11997	1.86644	1.65136	1.52925
4.12163	1.67571	3.70984	2.09085			4.12163	1.49362	1.62308	2.71914			4.12163	0.675083	4.58956	2.49464			4.12163	1.92042	1.70727	1.55775
4.1233	1.67551	3.70051	2.08237			4.1233	1.49042	1.62255	2.70894			4.1233	0.674482	4.57574	2.48291			4.1233	1.97698	1.76539	1.58794
4.12497	1.6747	3.69094	2.0739			4.12497	1.48717	1.62179	2.699			4.12497	0.673826	4.56179	2.47166			4.12497	2.0362	1.82601	1.61916
4.12663	1.67322	3.68131	2.06531			4.12663	1.48368	1.62045	2.68898			4.12663	0.673085	4.54772	2.4606			4.12663	2.09848	1.88936	1.65094
4.1283	1.6713	3.67194	2.05651			4.1283	1.48002	1.61862	2.67852			4.1283	0.672187	4.53376	2.44958			4.1283	2.1642	1.95579	1.68352
4.12997	1.66928	3.66291	2.04747			4.12997	1.47634	1.61667	2.66756			4.12997	0.67099	4.52	2.43877			4.12997	2.23328	2.02553	1.71751
4.13163	1.66736	3.65411	2.0382			4.13163	1.47261	1.61488	2.65671			4.13163	0.669388	4.5061	2.42834			4.13163	2.3054	2.09845	1.75344
4.1333	1.6658	3.64551	2.0288			4.1333	1.46877	1.6132	2.64658			4.1333	0.667423	4.49179	2.41815			4.1333	2.38027	2.174	1.79161
4.13497	1.66501	3.63726	2.01941			4.13497	1.46498	1.61146	2.63712			4.13497	0.665383	4.4774	2.4078			4.13497	2.45773	2.25181	1.83192
4.13663	1.66534	3.62946	2.01021			4.13663	1.46151	1.60956	2.62781			4.13663	0.663665	4.46355	2.3971			4.13663	2.5377	2.33217	1.87393
4.1383	1.66698	3.62212	2.00132			4.1383	1.4584	1.60771	2.61814			4.1383	0.662296	4.45048	2.38625			4.1383	2.62033	2.41581	1.91711
4.13997	1.66984	3.61529	1.99287			4.13997	1.4554	1.60609	2.6079			4.13997	0.660606	4.43793	2.37543			4.13997	2.70573	2.50305	1.96112
4.14163	1.67347	3.60889	1.98501			4.14163	1.4521	1.6046	2.59732			4.14163	0.657644	4.42539	2.36452			4.14163	2.79383	2.59362	2.00604
4.1433	1.67734	3.60251	1.97771			4.1433	1.44826	1.60286	2.58691			4.1433	0.653006	4.41258	2.35352			4.1433	2.88424	2.68703	2.05242
4.14497	1.68125	3.59567	1.97069			4.14497	1.44373	1.6007	2.577			4.14497	0.647334	4.39945	2.34276			4.14497	2.97677	2.78293	2.10081
4.14663	1.68535	3.58828	1.96366			4.14663	1.43838	1.59825	2.56774			4.14663	0.6419	4.38608	2.33259			4.14663	3.07149	2.88098	2.15119
4.1483	1.68986	3.58061	1.9564			4.1483	1.4324	1.5956	2.5591			4.1483	0.637597	4.3725	2.32292			4.1483	3.16843	2.98071	2.20302
4.14997	1.69482	3.57293	1.9489			4.14997	1.42639	1.59267	2.55084			4.14997	0.634599	4.35881	2.31341			4.14997	3.26736	3.08169	2.25572
4.15163	1.70017	3.56534	1.94127			4.15163	1.42088	1.58938	2.54254			4.15163	0.632666	4.34516	2.30395			4.15163	3.36807	3.18391	2.309
4.1533	1.70571	3.55789	1.93354			4.1533	1.41603	1.58597	2.53398			4.1533	0.631418	4.33182	2.29438			4.1533	3.47043	3.28769	2.36285
4.15497	1.71116	3.55065	1.92563			4.15497	1.41179	1.583	2.52519			4.15497	0.630398	4.31893	2.28425			4.15497	3.57447	3.39334	2.41729
4.15663	1.71635	3.54365	1.91755			4.15663	1.40809	1.58083	2.51623			4.15663	0.629034	4.30623	2.27327			4.15663	3.68001	3.50087	2.47241
4.1583	1.72156	3.53681	1.90949			4.1583	1.40482	1.5793	2.50708			4.1583	0.626761	4.29345	2.26175			4.1583	3.78655	3.60999	2.52843
4.15997	1.72741	3.53018	1.90147			4.15997	1.40177	1.57778	2.49781			4.15997	0.623548	4.28074	2.25033			4.15997	3.89367	3.72033	2.58554
4.16163	1.73422	3.52385	1.89347			4.16163	1.39867	1.57554	2.48857			4.16163	0.619912	4.26837	2.23946			4.16163	4.00121	3.83157	2.64381
4.1633	1.7418	3.51766	1.88558			4.1633	1.39516	1.57224	2.47947			4.1633	0.616354	4.25632	2.22933			4.1633	4.10904	3.9434	2.70321
4.16497	1.74975	3.51138	1.87787			4.16497	1.39114	1.56813	2.47046			4.16497	0.613118	4.24441	2.21988			4.16497	4.21704	4.05538	2.76371
4.16663	1.75784	3.50495	1.87003			4.16663	1.38674	1.56377	2.46131			4.16663	0.610249	4.23244	2.2109			4.16663	4.32507	4.16699	2.82508
4.1683	1.76609	3.49851	1.86168			4.1683	1.38213	1.55938	2.45187			4.1683	0.607567	4.22004	2.2021			4.1683	4.43297	4.27787	2.88679
4.16997	1.77465	3.49213	1.85284			4.16997	1.37743	1.55483	2.44227			4.16997	0.604987	4.20679	2.19315			4.16997	4.54054	4.38799	2.94819
4.17163	1.78361	3.4858	1.8441			4.17163	1.37285	1.5502	2.43268			4.17163	0.602622	4.19279	2.1839			4.17163	4.64764	4.49745	3.00865
4.1733	1.79295	3.47958	1.83592			4.1733	1.3685	1.54582	2.42318			4.1733	0.60034	4.17876	2.17459			4.1733	4.75401	4.60601	3.06789
4.17497	1.80282	3.47347	1.8281			4.17497	1.36438	1.54195	2.41398			4.17497	0.597863	4.16559	2.16562			4.17497	4.85925	4.71319	3.12622
4.17663	1.81361	3.46732	1.82002			4.17663	1.36057	1.53855	2.40523			4.17663	0.595152	4.15367	2.15703			4.17663	4.96288	4.81866	3.18417
4.1783	1.82572	3.46087	1.81134			4.1783	1.35708	1.53548	2.39672			4.1783	0.592438	4.14284	2.1484			4.1783	5.06445	4.92249	3.24189
4.17997	1.83925	3.45371	1.80219			4.17997	1.35378	1.53251	2.38802			4.17997	0.589988	4.13255	2.13945			4.17997	5.1636	5.02462	3.29906
4.18163	1.85395	3.44575	1.79295			4.18163	1.35059	1.52938	2.37905			4.18163	0.588	4.12221	2.1304			4.18163	5.25998	5.12446	3.35528
4.1833	1.86944	3.4375	1.78397			4.1833	1.34753	1.526	2.36995			4.1833	0.586342	4.11158	2.12163			4.1833	5.35327	5.22112	3.41027
4.18497	1.88545	3.42972	1.77546			4.18497	1.34449	1.52257	2.36091			4.18497	0.584521	4.10081	2.11339			4.18497	5.44319	5.31392	3.4637
4.18663	1.90182	3.4227	1.76737			4.18663	1.34101	1.51948	2.35232			4.18663	0.582179	4.09024	2.10559			4.18663	5.52957	5.40262	3.51523
4.1883	1.91842	3.41613	1.75952			4.1883	1.33677	1.51684	2.34461			4.1883	0.579506	4.08	2.09781			4.1883	5.6121	5.48727	3.56466
4.18997	1.93531	3.40978	1.75164			4.18997	1.33209	1.51434	2.33781			4.18997	0.577029	4.06995	2.08963			4.18997	5.69053	5.56821	3.61201
4.19163	1.95283	3.40377	1.74356			4.19163	1.32761	1.51157	2.33134			4.19163	0.575087	4.05996	2.08101			4.19163	5.76493	5.64573	3.65735
4.1933	1.97138	3.39841	1.73534			4.1933	1.32374	1.5084	2.32444			4.1933	0.573643	4.05	2.07217			4.1933	5.83557	5.71973	3.70065
4.19497	1.99128	3.39386	1.72714			4.19497	1.32039	1.50507	2.31663			4.19497	0.572614	4.04018	2.06323			4.19497	5.90261	5.78967	3.74184
4.19663	2.01271	3.38995	1.71892			4.19663	1.31724	1.50194	2.30804			4.19663	0.572	4.03034	2.05435			4.19663	5.96581	5.85508	3.7808
4.1983	2.03574	3.38627	1.7105			4.1983	1.31405	1.49918	2.29915			4.1983	0.57165	4.02032	2.04576			4.1983	6.02465	5.91571	3.81733
4.19997	2.0604	3.38247	1.70189			4.19997	1.31072	1.49685	2.29038			4.19997	0.571297	4.01017	2.03777			4.19997	6.07858	5.97131	3.85114
4.20163	2.08665	3.37838	1.69317			4.20163	1.30722	1.49495	2.28189			4.20163	0.570794	4.00011	2.03052			4.20163	6.12722	6.02159	3.88194
4.2033	2.11457	3.37397	1.6844			4.2033	1.30381	1.49351	2.27389			4.2033	0.570193	3.99047	2.0239			4.2033	6.17045	6.0664	3.90973
4.20497	2.14428	3.36921	1.67565			4.20497	1.30094	1.49244	2.26654			4.20497	0.569546	3.98145	2.01762			4.20497	6.20832	6.1059	3.93495
4.20663	2.1757	3.36399	1.66717			4.20663	1.29884	1.49148	2.2596			4.20663	0.568931	3.97292	2.01137			4.20663	6.24087	6.14036	3.9582
4.2083	2.20858	3.35823	1.65929			4.2083	1.29742	1.49033	2.25254			4.2083	0.568549	3.96459	2.00485			4.2083	6.26826	6.16978	3.9796
4.20997	2.24265	3.3521	1.65205			4.20997	1.29639	1.48888	2.24505			4.20997	0.568731	3.95626	1.99792			4.20997	6.29087	6.19374	3.99873
4.21163	2.27819	3.34619	1.64518			4.21163	1.2955	1.48718	2.2372			4.21163	0.569713	3.94798	1.99069			4.21163	6.30902	6.21171	4.01511
4.2133	2.31599	3.34126	1.63824			4.2133	1.29453	1.4853	2.22905			4.2133	0.57132	3.93994	1.98352			4.2133	6.32264	6.22362	4.02846
4.21497	2.3567	3.33783	1.63084			4.21497	1.29327	1.48331	2.22055			4.21497	0.573113	3.93213	1.97672			4.21497	6.33155	6.22995	4.03864
4.21663	2.40048	3.33599	1.62289			4.21663	1.29172	1.48149	2.21181			4.21663	0.574891	3.92438	1.97029			4.21663	6.33561	6.23133	4.04559
4.2183	2.44746	3.33526	1.61472			4.2183	1.29005	1.4801	2.20334			4.2183	0.576717	3.91664	1.96409			4.2183	6.33477	6.22801	4.04939
4.21997	2.4981	3.33501	1.60676			4.21997	1.28837	1.47903	2.19557			4.21997	0.578538	3.90906	1.95802			4.21997	6.32918	6.21968	4.05021
4.22163	2.55271	3.33481	1.59915			4.22163	1.28679	1.47815	2.18856			4.22163	0.580177	3.9019	1.95209			4.22163	6.31892	6.20612	4.04832
4.2233	2.61116	3.33458	1.59171			4.2233	1.28548	1.4776	2.18195			4.2233	0.581741	3.89527	1.94624			4.2233	6.30378	6.18757	4.04396
4.22497	2.67308	3.33447	1.58416			4.22497	1.28476	1.4775	2.17516			4.22497	0.583641	3.88907	1.94041			4.22497	6.28351	6.16459	4.0373
4.22663	2.73829	3.33487	1.57618			4.22663	1.28483	1.47754	2.16784			4.22663	0.586226	3.88303	1.93469			4.22663	6.25818	6.1376	4.02844
4.2283	2.80711	3.33605	1.5677			4.2283	1.28566	1.47751	2.16028			4.2283	0.589546	3.87686	1.92897			4.2283	6.2282	6.10668	4.01717
4.22997	2.88018	3.33813	1.55913			4.22997	1.28701	1.47765	2.15332			4.22997	0.593569	3.87029	1.92289			4.22997	6.19412	6.07165	4.00312
4.23163	2.95815	3.34118	1.55117			4.23163	1.28859	1.47826	2.14744			4.23163	0.598179	3.86333	1.9163			4.23163	6.15638	6.03232	3.98601
4.2333	3.04152	3.3452	1.54435			4.2333	1.29014	1.4792	2.14247			4.2333	0.603041	3.85649	1.90965			4.2333	6.11531	5.98879	3.96591
4.23497	3.13058	3.35015	1.53855			4.23497	1.29156	1.48012	2.13787			4.23497	0.607749	3.85031	1.90356			4.23497	6.07126	5.9417	3.9434
4.23663	3.22545	3.35615	1.53308			4.23663	1.29303	1.48075	2.13319			4.23663	0.612121	3.84464	1.89833			4.23663	6.02465	5.8917	3.91924
4.2383	3.32623	3.36342	1.52727			4.2383	1.29493	1.48104	2.12826			4.2383	0.61641	3.83908	1.89377			4.2383	5.97576	5.83882	3.89392
4.23997	3.43315	3.3721	1.52099			4.23997	1.29745	1.48119	2.12309			4.23997	0.621225	3.83355	1.88934			4.23997	5.92435	5.78273	3.86725
4.24163	3.54666	3.38226	1.51465			4.24163	1.30042	1.4816	2.11774			4.24163	0.626929	3.8283	1.88469			4.24163	5.86981	5.72341	3.83851
4.2433	3.6671	3.39392	1.50875			4.2433	1.30366	1.48262	2.11242			4.2433	0.63322	3.82349	1.87999			4.2433	5.81198	5.66138	3.80745
4.24497	3.79479	3.40691	1.50335			4.24497	1.30707	1.48429	2.10732			4.24497	0.639474	3.81894	1.87546			4.24497	5.75136	5.59724	3.77465
4.24663	3.93012	3.4211	1.49809			4.24663	1.31067	1.48627	2.10242			4.24663	0.645407	3.81436	1.87096			4.24663	5.6885	5.53129	3.74085
4.2483	4.07367	3.43653	1.49249			4.2483	1.31452	1.48815	2.09762			4.2483	0.65126	3.80957	1.86634			4.2483	5.62371	5.46358	3.70634
4.24997	4.22607	3.45339	1.48653			4.24997	1.31878	1.48969	2.09292			4.24997	0.657425	3.80452	1.86176			4.24997	5.55732	5.39399	3.6709
4.25163	4.3877	3.47203	1.48071			4.25163	1.32368	1.4911	2.08842			4.25163	0.664173	3.79927	1.85731			4.25163	5.48965	5.32263	3.63436
4.2533	4.55858	3.49294	1.47559			4.2533	1.3291	1.49277	2.08421			4.2533	0.671721	3.79409	1.85302			4.2533	5.42084	5.24992	3.59702
4.25497	4.73874	3.51646	1.47123			4.25497	1.33458	1.49494	2.08037			4.25497	0.680368	3.78938	1.84904			4.25497	5.35098	5.17616	3.55939
4.25663	4.92852	3.54235	1.46741			4.25663	1.33991	1.49767	2.07704			4.25663	0.690361	3.78517	1.84551			4.25663	5.28026	5.1013	3.52149
4.2583	5.12847	3.56998	1.46383			4.2583	1.34523	1.50092	2.07427			4.2583	0.70178	3.78112	1.84242			4.2583	5.20885	5.0253	3.48293
4.25997	5.33908	3.5987	1.46053			4.25997	1.35086	1.50475	2.07195			4.25997	0.71445	3.77682	1.83952			4.25997	5.13686	4.94844	3.44346
4.26163	5.56061	3.62834	1.45785			4.26163	1.35704	1.50921	2.06998			4.26163	0.727847	3.77203	1.83638			4.26163	5.06442	4.87114	3.40331
4.2633	5.7934	3.65924	1.45601			4.2633	1.3638	1.51426	2.06828			4.2633	0.741305	3.767	1.83268			4.2633	4.99176	4.7937	3.363
4.26497	6.03786	3.69195	1.45487			4.26497	1.37108	1.51958	2.06688			4.26497	0.754455	3.76236	1.82845			4.26497	4.91909	4.71647	3.32301
4.26663	6.29447	3.72698	1.45412			4.26663	1.37872	1.52472	2.06593			4.26663	0.767414	3.75853	1.82401			4.26663	4.84645	4.63974	3.28363
4.2683	6.56389	3.76476	1.45346			4.2683	1.38669	1.52953	2.06539			4.2683	0.780728	3.75547	1.81984			4.2683	4.77385	4.56359	3.2449
4.26997	6.84687	3.80559	1.45245			4.26997	1.39506	1.53408	2.0649			4.26997	0.794856	3.75297	1.8163			4.26997	4.70147	4.48786	3.20661
4.27163	7.1437	3.84943	1.45087			4.27163	1.4038	1.5384	2.06419			4.27163	0.809752	3.75073	1.81348			4.27163	4.62964	4.41224	3.16842
4.2733	7.45394	3.89569	1.44902			4.2733	1.4127	1.54257	2.06335			4.2733	0.825077	3.74816	1.81133			4.2733	4.5587	4.33674	3.12996
4.27497	7.77685	3.94368	1.44749			4.27497	1.42151	1.5469	2.06255			4.27497	0.840714	3.74475	1.80971			4.27497	4.48885	4.26169	3.09107
4.27663	8.11185	3.99321	1.44661			4.27663	1.43017	1.55179	2.06192			4.27663	0.856877	3.74061	1.80827			4.27663	4.42003	4.18734	3.05183
4.2783	8.45883	4.04454	1.44631			4.2783	1.43887	1.55758	2.06169			4.2783	0.873674	3.73634	1.80659			4.2783	4.35199	4.11379	3.01249
4.27997	8.81823	4.09773	1.44634			4.27997	1.44793	1.56444	2.06204			4.27997	0.890861	3.7325	1.80445			4.27997	4.28433	4.04116	2.97344
4.28163	9.19087	4.15267	1.44655			4.28163	1.45766	1.57215	2.06291			4.28163	0.908235	3.72931	1.80199			4.28163	4.21689	3.96958	2.93519
4.2833	9.57754	4.20953	1.44687			4.2833	1.46815	1.58014	2.0641			4.2833	0.925874	3.72675	1.79964			4.2833	4.1499	3.899	2.89814
4.28497	9.97866	4.26857	1.44741			4.28497	1.47929	1.58805	2.06524			4.28497	0.943993	3.72462	1.79762			4.28497	4.08381	3.82929	2.86224
4.28663	10.3943	4.32966	1.44834			4.28663	1.49072	1.59586	2.0661			4.28663	0.962755	3.72267	1.79593			4.28663	4.01903	3.76053	2.82702
4.2883	10.8241	4.39235	1.44972			4.2883	1.50195	1.60368	2.06683			4.2883	0.982345	3.72068	1.79445			4.2883	3.95581	3.69296	2.79202
4.28997	11.2674	4.45648	1.45162			4.28997	1.51284	1.61163	2.06761			4.28997	1.00287	3.71843	1.79302			4.28997	3.89424	3.62652	2.75714
4.29163	11.7237	4.52228	1.45393			4.29163	1.52372	1.61984	2.06839			4.29163	1.02408	3.71591	1.7916			4.29163	3.83408	3.56109	2.72261
4.2933	12.1924	4.59015	1.45629			4.2933	1.53497	1.62844	2.06904			4.2933	1.04555	3.71328	1.79028			4.2933	3.77477	3.4969	2.68872
4.29497	12.6732	4.66029	1.45819			4.29497	1.54676	1.63741	2.06966			4.29497	1.06715	3.71057	1.78912			4.29497	3.71577	3.43446	2.65582
4.29663	13.166	4.73265	1.45954			4.29663	1.55916	1.64653	2.07045			4.29663	1.08921	3.70761	1.78812			4.29663	3.65703	3.37395	2.62409
4.2983	13.6707	4.80698	1.46072			4.2983	1.5721	1.65563	2.07139			4.2983	1.11215	3.70426	1.78744			4.2983	3.59915	3.31507	2.59348
4.29997	14.1873	4.88276	1.46212			4.29997	1.58535	1.66464	2.07234			4.29997	1.13607	3.70064	1.78714			4.29997	3.54289	3.25742	2.56378
4.30163	14.7148	4.95935	1.46379			4.30163	1.59861	1.6733	2.07313			4.30163	1.16083	3.69715	1.78703			4.30163	3.4885	3.20084	2.53466
4.3033	15.2526	5.03647	1.46579			4.3033	1.61159	1.68128	2.07368			4.3033	1.18652	3.69423	1.78679			4.3033	3.43581	3.14522	2.50587
4.30497	15.7999	5.11423	1.46843			4.30497	1.6241	1.68867	2.07409			4.30497	1.21339	3.69198	1.78612			4.30497	3.38464	3.09054	2.47748
4.30663	16.3561	5.1929	1.47191			4.30663	1.63617	1.69611	2.07456			4.30663	1.24155	3.69016	1.78479			4.30663	3.33503	3.03691	2.44991
4.3083	16.9199	5.27262	1.47597			4.3083	1.64811	1.70429	2.07508			4.3083	1.27083	3.68843	1.78275			4.3083	3.28701	2.98457	2.42343
4.30997	17.4903	5.35316	1.48019			4.30997	1.66033	1.71349	2.07556			4.30997	1.30078	3.68643	1.78042			4.30997	3.2405	2.93357	2.398
4.31163	18.0665	5.43381	1.48432			4.31163	1.67301	1.7233	2.07612			4.31163	1.33102	3.68398	1.7784			4.31163	3.19532	2.8839	2.37333
4.3133	18.6478	5.51396	1.48828			4.3133	1.68609	1.73301	2.07685			4.3133	1.36138	3.68125	1.77702			4.3133	3.1513	2.83557	2.34898
4.31497	19.2336	5.59359	1.4918			4.31497	1.69954	1.74212	2.07767			4.31497	1.39189	3.67866	1.77624			4.31497	3.10807	2.78867	2.32464
4.31663	19.8233	5.67285	1.49455			4.31663	1.71338	1.75063	2.07846			4.31663	1.42269	3.6765	1.77571			4.31663	3.06506	2.7431	2.30017
4.3183	20.416	5.75155	1.49643			4.3183	1.72738	1.75899	2.07906			4.3183	1.45396	3.67463	1.77488			4.3183	3.02185	2.69855	2.27569
4.31997	21.01	5.82913	1.49765			4.31997	1.74115	1.76771	2.07925			4.31997	1.48594	3.67265	1.77343			4.31997	2.9788	2.65487	2.25166
4.32163	21.604	5.90517	1.49862			4.32163	1.75456	1.77675	2.0788			4.32163	1.51892	3.6704	1.77145			4.32163	2.93684	2.6123	2.22865
4.3233	22.1967	5.97967	1.49977			4.3233	1.76776	1.78572	2.07765			4.3233	1.55303	3.66803	1.76906			4.3233	2.89665	2.57107	2.20692
4.32497	22.7877	6.05265	1.50134			4.32497	1.7808	1.79441	2.07601			4.32497	1.58815	3.66559	1.76632			4.32497	2.8582	2.53092	2.18626
4.32663	23.3764	6.12398	1.50352			4.32663	1.79374	1.80295	2.07424			4.32663	1.62391	3.66303	1.76337			4.32663	2.82092	2.49125	2.16635
4.3283	23.9617	6.19361	1.50618			4.3283	1.8068	1.81164	2.07267			4.3283	1.65997	3.66035	1.76057			4.3283	2.78435	2.45181	2.14696
4.32997	24.542	6.26187	1.5088			4.32997	1.82009	1.82062	2.0714			4.32997	1.69625	3.65753	1.7584			4.32997	2.74838	2.41299	2.12799
4.33163	25.1158	6.32914	1.51088			4.33163	1.83374	1.82971	2.07022			4.33163	1.73282	3.65452	1.75703			4.33163	2.71335	2.37523	2.10934
4.3333	25.682	6.39528	1.51231			4.3333	1.84787	1.8386	2.06882			4.3333	1.7696	3.65145	1.75595			4.3333	2.67977	2.33855	2.09085
4.33497	26.2396	6.45963	1.51325			4.33497	1.86222	1.84713	2.06696			4.33497	1.8064	3.64853	1.75438			4.33497	2.64782	2.30277	2.07255
4.33663	26.7876	6.52172	1.51393			4.33663	1.876	1.8555	2.06459			4.33663	1.84303	3.64593	1.75204			4.33663	2.61721	2.26782	2.05475
4.3383	27.3247	6.58148	1.51453			4.3383	1.88875	1.86391	2.06176			4.3383	1.8795	3.64354	1.7493			4.3383	2.58748	2.23391	2.03759
4.33997	27.8496	6.63886	1.51508			4.33997	1.90086	1.87226	2.05844			4.33997	1.91617	3.64125	1.74651			4.33997	2.5583	2.20146	2.02081
4.34163	28.3609	6.69348	1.51544			4.34163	1.91286	1.88023	2.05463			4.34163	1.95339	3.63917	1.74349			4.34163	2.52958	2.17056	2.00408
4.3433	28.8573	6.74495	1.51535			4.3433	1.92472	1.88765	2.05055			4.3433	1.99117	3.63757	1.73998			4.3433	2.50142	2.14071	1.98741
4.34497	29.3376	6.79308	1.51465			4.34497	1.93612	1.89483	2.04648			4.34497	2.02937	3.63637	1.73612			4.34497	2.47383	2.11123	1.97107
4.34663	29.8012	6.83782	1.51352			4.34663	1.94714	1.90227	2.04241			4.34663	2.06783	3.63513	1.73226			4.34663	2.4467	2.08189	1.95528
4.3483	30.2473	6.87916	1.51225			4.3483	1.95817	1.91008	2.03807			4.3483	2.10647	3.63354	1.72853			4.3483	2.4198	2.05305	1.93994
4.34997	30.6749	6.91709	1.51086			4.34997	1.96939	1.91777	2.03319			4.34997	2.14543	3.63153	1.72493			4.34997	2.39303	2.02503	1.92469
4.35163	31.083	6.95153	1.50919			4.35163	1.9806	1.92488	2.02763			4.35163	2.18496	3.62923	1.72158			4.35163	2.36641	1.99778	1.90915
4.3533	31.4711	6.98234	1.50728			4.3533	1.99158	1.9315	2.02142			4.3533	2.22519	3.62676	1.71842			4.3533	2.34009	1.97094	1.89322
4.35497	31.8386	7.00936	1.5053			4.35497	2.00245	1.93806	2.01485			4.35497	2.26593	3.62432	1.71513			4.35497	2.31434	1.94423	1.87729
4.35663	32.1851	7.03248	1.50334			4.35663	2.01332	1.9448	2.0082			4.35663	2.3069	3.62211	1.7114			4.35663	2.28941	1.91774	1.86186
4.3583	32.5099	7.0518	1.50135			4.3583	2.02402	1.95152	2.00157			4.3583	2.3478	3.62009	1.70709			4.3583	2.26549	1.89195	1.84705
4.35997	32.8119	7.06758	1.49924			4.35997	2.03433	1.95784	1.99491			4.35997	2.3881	3.61805	1.70203			4.35997	2.24249	1.86741	1.83279
4.36163	33.0903	7.08	1.49693			4.36163	2.04427	1.96372	1.98815			4.36163	2.42728	3.61616	1.69613			4.36163	2.22017	1.8442	1.81914
4.3633	33.3448	7.08903	1.49426			4.3633	2.05411	1.9697	1.98121			4.3633	2.46548	3.61495	1.68979			4.3633	2.1984	1.82205	1.80617
4.36497	33.5754	7.09457	1.49107			4.36497	2.06434	1.97652	1.97411			4.36497	2.50351	3.61453	1.68365			4.36497	2.17726	1.80065	1.79377
4.36663	33.782	7.09673	1.48726			4.36663	2.07533	1.98444	1.96676			4.36663	2.54207	3.61434	1.67806			4.36663	2.15685	1.77983	1.78156
4.3683	33.9648	7.09581	1.48278			4.3683	2.08692	1.99298	1.95906			4.3683	2.58136	3.61387	1.67289			4.3683	2.13721	1.75958	1.76928
4.36997	34.1235	7.09206	1.47758			4.36997	2.09859	2.00139	1.95099			4.36997	2.62138	3.61314	1.66788			4.36997	2.11834	1.73986	1.75701
4.37163	34.2574	7.08562	1.47166			4.37163	2.1098	2.00931	1.9427			4.37163	2.66202	3.61251	1.66297			4.37163	2.10033	1.72052	1.74486
4.3733	34.3659	7.07632	1.4652			4.3733	2.12024	2.01679	1.9343			4.3733	2.70299	3.61214	1.65819			4.3733	2.0833	1.70146	1.73282
4.37497	34.4487	7.0638	1.45866			4.37497	2.12987	2.02393	1.92577			4.37497	2.74373	3.61181	1.65353			4.37497	2.06722	1.68286	1.72096
4.37663	34.5059	7.04784	1.45241			4.37663	2.13905	2.03093	1.91699			4.37663	2.78376	3.61124	1.64884			4.37663	2.05171	1.66501	1.70959
4.3783	34.5381	7.02836	1.44655			4.3783	2.14839	2.03806	1.90804			4.3783	2.82281	3.61049	1.64382			4.3783	2.03629	1.64796	1.69913
4.37997	34.5456	7.00522	1.44097			4.37997	2.15828	2.04551	1.89912			4.37997	2.86088	3.60984	1.63825			4.37997	2.02064	1.63147	1.68972
4.38163	34.5289	6.9784	1.4354			4.38163	2.16861	2.05348	1.89042			4.38163	2.89842	3.60956	1.63219			4.38163	2.00489	1.61522	1.68108
4.3833	34.4885	6.94815	1.42962			4.3833	2.17898	2.0623	1.88187			4.3833	2.93601	3.60982	1.62588			4.3833	1.98939	1.5993	1.6725
4.38497	34.4248	6.91499	1.42367			4.38497	2.18924	2.07187	1.87321			4.38497	2.97403	3.61078	1.61932			4.38497	1.97454	1.58412	1.66341
4.38663	34.3382	6.87941	1.41769			4.38663	2.19963	2.08148	1.86414			4.38663	3.01245	3.61236	1.61242			4.38663	1.96058	1.57014	1.65374
4.3883	34.2293	6.84166	1.41163			4.3883	2.21037	2.09044	1.85449			4.3883	3.05101	3.61421	1.60539			4.3883	1.94779	1.55774	1.64403
4.38997	34.0988	6.8018	1.40537			4.38997	2.22134	2.09859	1.84429			4.38997	3.08945	3.61593	1.59879			4.38997	1.93609	1.54692	1.63483
4.39163	33.9475	6.75983	1.39881			4.39163	2.23223	2.10625	1.83375			4.39163	3.12751	3.61746	1.59302			4.39163	1.92486	1.53719	1.62612
4.3933	33.7762	6.71567	1.39179			4.3933	2.24276	2.11386	1.82319			4.3933	3.16495	3.61906	1.58794			4.3933	1.91348	1.52786	1.61758
4.39497	33.5853	6.66917	1.38416			4.39497	2.25272	2.12188	1.81306			4.39497	3.20156	3.62096	1.58294			4.39497	1.90185	1.51844	1.60921
4.39663	33.3754	6.62041	1.37607			4.39663	2.26216	2.1305	1.80383			4.39663	3.23745	3.62305	1.57747			4.39663	1.89046	1.50883	1.6016
4.3983	33.1467	6.56962	1.36806			4.3983	2.27146	2.1395	1.79553			4.3983	3.27313	3.62505	1.5715			4.3983	1.87991	1.49944	1.59538
4.39997	32.8997	6.51696	1.36069			4.39997	2.2811	2.14854	1.78751			4.39997	3.309	3.62676	1.5654			4.39997	1.87042	1.49093	1.59065
4.40163	32.6352	6.46257	1.35404			4.40163	2.29138	2.15752	1.77914			4.40163	3.34504	3.62819	1.55951			4.40163	1.86167	1.4835	1.58678
4.4033	32.3541	6.40673	1.34774			4.4033	2.30234	2.16645	1.77031			4.4033	3.38104	3.62944	1.55394			4.4033	1.85333	1.47677	1.58289
4.40497	32.0574	6.34942	1.34131			4.40497	2.31368	2.17538	1.76121			4.40497	3.41682	3.63066	1.54852			4.40497	1.84563	1.47036	1.57845
4.40663	31.7462	6.29036	1.3343			4.40663	2.32493	2.18439	1.75212			4.40663	3.45237	3.63198	1.54303			4.40663	1.83909	1.46422	1.5736
4.4083	31.4217	6.22957	1.32645			4.4083	2.33578	2.19368	1.74324			4.4083	3.48787	3.63357	1.53737			4.4083	1.83374	1.45843	1.56885
4.40997	31.0853	6.16766	1.31786			4.40997	2.3464	2.2034	1.73463			4.40997	3.52339	3.63552	1.53161			4.40997	1.82899	1.45301	1.56471
4.41163	30.7379	6.10518	1.30902			4.41163	2.35716	2.21369	1.72608			4.41163	3.55873	3.63783	1.52576			4.41163	1.82421	1.44797	1.56143
4.4133	30.3803	6.04217	1.3006			4.4133	2.36834	2.22472	1.71732			4.4133	3.59387	3.64038	1.51974			4.4133	1.81932	1.44338	1.55896
4.41497	30.0128	5.97843	1.29292			4.41497	2.38011	2.23658	1.70842			4.41497	3.62912	3.64321	1.51336			4.41497	1.81475	1.43935	1.55691
4.41663	29.6356	5.91387	1.28567			4.41663	2.3925	2.24906	1.6998			4.41663	3.66479	3.64638	1.50648			4.41663	1.81088	1.43589	1.55484
4.4183	29.2494	5.84854	1.27838			4.4183	2.40539	2.26171	1.69164			4.4183	3.70095	3.64976	1.49914			4.4183	1.80773	1.43285	1.55257
4.41997	28.855	5.78261	1.27082			4.41997	2.41851	2.27406	1.68365			4.41997	3.73744	3.65303	1.49159			4.41997	1.80513	1.42995	1.55029
4.42163	28.4536	5.7163	1.263			4.42163	2.43164	2.28588	1.67541			4.42163	3.77408	3.65589	1.48402			4.42163	1.80297	1.42716	1.54841
4.4233	28.0458	5.64981	1.25495			4.4233	2.44481	2.29726	1.66657			4.4233	3.81079	3.65824	1.47649			4.4233	1.8012	1.42504	1.54723
4.42497	27.6326	5.58294	1.24682			4.42497	2.45815	2.30859	1.65716			4.42497	3.84774	3.66024	1.46914			4.42497	1.79994	1.42433	1.54697
4.42663	27.2147	5.51546	1.23886			4.42663	2.47177	2.32032	1.64757			4.42663	3.88506	3.66233	1.46211			4.42663	1.79959	1.42522	1.54774
4.4283	26.7931	5.4474	1.23114			4.4283	2.48579	2.33272	1.63814			4.4283	3.92271	3.66495	1.45543			4.4283	1.80032	1.42734	1.54953
4.42997	26.3685	5.37914	1.22359			4.42997	2.50018	2.34581	1.62899			4.42997	3.9606	3.66803	1.44897			4.42997	1.80186	1.4302	1.55229
4.43163	25.9413	5.31103	1.21606			4.43163	2.51476	2.35957	1.62023			4.43163	3.99857	3.67097	1.44258			4.43163	1.80377	1.43355	1.55595
4.4333	25.5125	5.24324	1.20837			4.4333	2.52929	2.374	1.61206			4.4333	4.03632	3.67314	1.43617			4.4333	1.80573	1.43741	1.56022
4.43497	25.0827	5.17571	1.20041			4.43497	2.54378	2.38897	1.60458			4.43497	4.07378	3.67437	1.42972			4.43497	1.80777	1.44185	1.56458
4.43663	24.6526	5.10827	1.19228			4.43663	2.55846	2.40417	1.59765			4.43663	4.11139	3.67489	1.42312			4.43663	1.81013	1.44683	1.56864
4.4383	24.2221	5.0409	1.18409			4.4383	2.5737	2.4194	1.5909			4.4383	4.14977	3.67521	1.41637			4.4383	1.81303	1.4523	1.57235
4.43997	23.7915	4.97389	1.17593			4.43997	2.58986	2.43467	1.58403			4.43997	4.1893	3.67571	1.40967			4.43997	1.81659	1.45833	1.57597
4.44163	23.361	4.90771	1.16786			4.44163	2.6071	2.45001	1.57689			4.44163	4.23002	3.67662	1.40321			4.44163	1.82101	1.46486	1.57989
4.4433	22.9316	4.84251	1.15989			4.4433	2.62516	2.46532	1.56951			4.4433	4.27182	3.67827	1.39703			4.4433	1.82651	1.47145	1.58448
4.44497	22.5042	4.77797	1.15215			4.44497	2.64338	2.48061	1.56204			4.44497	4.31467	3.68089	1.3909			4.44497	1.83304	1.47763	1.58994
4.44663	22.0799	4.71369	1.14488			4.44663	2.66137	2.49622	1.55483			4.44663	4.35849	3.68437	1.38444			4.44663	1.84019	1.48351	1.59619
4.4483	21.6593	4.64957	1.13818			4.4483	2.67925	2.51244	1.54806			4.4483	4.40314	3.68824	1.37732			4.4483	1.84741	1.48972	1.60291
4.44997	21.2421	4.58589	1.13197			4.44997	2.69767	2.52918	1.54148			4.44997	4.44835	3.69184	1.36954			4.44997	1.8545	1.49684	1.60998
4.45163	20.8282	4.5229	1.12616			4.45163	2.7173	2.54614	1.53462			4.45163	4.4938	3.69436	1.36149			4.45163	1.8617	1.50517	1.61773
4.4533	20.4174	4.46063	1.12062			4.4533	2.73829	2.56319	1.52721			4.4533	4.53943	3.69544	1.35364			4.4533	1.8694	1.51474	1.6264
4.45497	20.0101	4.39908	1.1153			4.45497	2.76015	2.58032	1.51953			4.45497	4.58559	3.69555	1.34621			4.45497	1.87792	1.52528	1.63578
4.45663	19.6069	4.33836	1.1101			4.45663	2.78221	2.59756	1.51205			4.45663	4.63269	3.69556	1.33907			4.45663	1.88723	1.53649	1.64549
4.4583	19.2081	4.27855	1.1047			4.4583	2.80421	2.61499	1.50507			4.4583	4.68083	3.69597	1.33201			4.4583	1.89717	1.54804	1.65534
4.45997	18.8138	4.21961	1.09863			4.45997	2.82613	2.63277	1.49877			4.45997	4.73006	3.69674	1.32489			4.45997	1.9076	1.55954	1.66541
4.46163	18.424	4.16136	1.09181			4.46163	2.84805	2.6511	1.49322			4.46163	4.78065	3.69762	1.31765			4.46163	1.91828	1.57075	1.67594
4.4633	18.039	4.10368	1.0847			4.4633	2.8702	2.67019	1.48831			4.4633	4.83282	3.69834	1.31022			4.4633	1.92902	1.58198	1.68713
4.46497	17.659	4.04636	1.07771			4.46497	2.89296	2.69006	1.48372			4.46497	4.88664	3.69881	1.30259			4.46497	1.9399	1.59378	1.699
4.46663	17.2842	3.98929	1.07082			4.46663	2.91661	2.7107	1.4789			4.46663	4.9421	3.6992	1.29475			4.46663	1.95127	1.60629	1.71137
4.4683	16.9146	3.93277	1.06391			4.4683	2.94121	2.73218	1.47324			4.4683	4.99917	3.69965	1.28659			4.4683	1.96352	1.61937	1.724
4.46997	16.5505	3.87732	1.05719			4.46997	2.96671	2.75449	1.46642			4.46997	5.05771	3.70034	1.27818			4.46997	1.97683	1.63292	1.73676
4.47163	16.1921	3.82311	1.0511			4.47163	2.9932	2.77727	1.4588			4.47163	5.11759	3.70154	1.26992			4.47163	1.99093	1.64687	1.74975
4.4733	15.8394	3.76994	1.04591			4.4733	3.02064	2.79999	1.45109			4.4733	5.17879	3.7034	1.26218			4.4733	2.00532	1.66109	1.76312
4.47497	15.4925	3.71764	1.04149			4.47497	3.04875	2.82254	1.44389			4.47497	5.24141	3.70549	1.2549			4.47497	2.01978	1.67558	1.77704
4.47663	15.1511	3.6663	1.03748			4.47663	3.07739	2.84525	1.43734			4.47663	5.30541	3.70691	1.24775			4.47663	2.03445	1.69043	1.79166
4.4783	14.8154	3.616	1.03346			4.4783	3.10665	2.86832	1.43142			4.4783	5.3707	3.70723	1.24049			4.4783	2.04971	1.70571	1.8071
4.47997	14.4854	3.56658	1.02909			4.47997	3.13675	2.89167	1.4259			4.47997	5.43739	3.70683	1.23292			4.47997	2.06581	1.72153	1.82338
4.48163	14.1617	3.51788	1.02435			4.48163	3.16791	2.91545	1.42036			4.48163	5.50582	3.70638	1.22501			4.48163	2.0825	1.73811	1.84034
4.4833	13.8446	3.47002	1.01964			4.4833	3.20022	2.94033	1.41452			4.4833	5.57617	3.70628	1.21708			4.4833	2.0995	1.75556	1.85759
4.48497	13.5337	3.42319	1.01548			4.48497	3.23338	2.96692	1.40839			4.48497	5.64848	3.70655	1.20938			4.48497	2.11692	1.7737	1.87498
4.48663	13.2285	3.37733	1.01191			4.48663	3.26715	2.9951	1.40211			4.48663	5.72282	3.70684	1.20185			4.48663	2.13504	1.79223	1.89279
4.4883	12.9291	3.33231	1.00846			4.4883	3.30162	3.02437	1.3957			4.4883	5.79929	3.70691	1.19437			4.4883	2.15419	1.8111	1.91135
4.48997	12.6356	3.28818	1.00488			4.48997	3.3371	3.0544	1.38918			4.48997	5.87803	3.70713	1.18691			4.48997	2.17466	1.83058	1.93073
4.49163	12.3483	3.2452	1.00143			4.49163	3.37372	3.08512	1.3827			4.49163	5.95925	3.70809	1.17936			4.49163	2.1964	1.85107	1.95093
4.4933	12.067	3.20361	0.998368			4.4933	3.4116	3.11652	1.37651			4.4933	6.04302	3.70998	1.1715			4.4933	2.21903	1.87279	1.97196
4.49497	11.7912	3.16334	0.995598			4.49497	3.45112	3.14868	1.37068			4.49497	6.12928	3.71258	1.16343			4.49497	2.24225	1.89563	1.99371
4.49663	11.5208	3.12389	0.992953			4.49663	3.4928	3.18193	1.36507			4.49663	6.21805	3.71571	1.15572			4.49663	2.26617	1.91958	2.01602
4.4983	11.2553	3.08469	0.990522			4.4983	3.53703	3.2167	1.35956			4.4983	6.30955	3.7193	1.14885			4.4983	2.29127	1.94477	2.03887
4.49997	10.9947	3.04584	0.988445			4.49997	3.58372	3.25328	1.35397			4.49997	6.40398	3.72333	1.14269			4.49997	2.31769	1.97116	2.06229
4.50163	10.7393	3.0079	0.986694			4.50163	3.63261	3.29172	1.34804			4.50163	6.5013	3.72789	1.13665			4.50163	2.34507	1.99831	2.08623
4.5033	10.4897	2.97113	0.985237			4.5033	3.68363	3.33179	1.34159			4.5033	6.60146	3.73307	1.13019			4.5033	2.373	2.02588	2.11074
4.50497	10.246	2.93542	0.984143			4.50497	3.73692	3.37327	1.33487			4.50497	6.70459	3.73878	1.12332			4.50497	2.40167	2.05402	2.13612
4.50663	10.0081	2.90077	0.983444			4.50663	3.79263	3.41614	1.32843			4.50663	6.81109	3.74475	1.11636			4.50663	2.43163	2.08319	2.16279
4.5083	9.77603	2.86736	0.983011			4.5083	3.85089	3.4605	1.32244			4.5083	6.92152	3.75078	1.10935			4.5083	2.46333	2.11375	2.19077
4.50997	9.54946	2.83509	0.982536			4.50997	3.91194	3.50665	1.31644			4.50997	7.03615	3.75687	1.102			4.50997	2.49682	2.14594	2.21981
4.51163	9.32821	2.80362	0.98187			4.51163	3.97615	3.55531	1.30997			4.51163	7.15468	3.76319	1.09415			4.51163	2.53195	2.17993	2.24979
4.5133	9.11221	2.77278	0.981232			4.5133	4.04388	3.60721	1.30326			4.5133	7.27669	3.76993	1.08611			4.5133	2.56862	2.21585	2.28095
4.51497	8.90155	2.74259	0.981069			4.51497	4.1153	3.66258	1.29683			4.51497	7.40215	3.7773	1.07835			4.51497	2.60721	2.25389	2.31381
4.51663	8.69609	2.71328	0.981651			4.51663	4.19044	3.72124	1.29079			4.51663	7.53163	3.78536	1.07106			4.51663	2.64837	2.29435	2.34858
4.5183	8.4953	2.68519	0.982811			4.5183	4.26957	3.78315	1.28495			4.5183	7.66574	3.79397	1.06412			4.5183	2.6925	2.33758	2.38524
4.51997	8.29863	2.65847	0.984152			4.51997	4.35309	3.84847	1.27928			4.51997	7.80487	3.80321	1.0575			4.51997	2.73948	2.38373	2.424
4.52163	8.10606	2.63303	0.985423			4.52163	4.44152	3.91761	1.27373			4.52163	7.94936	3.81361	1.05131			4.52163	2.78901	2.43259	2.46522
4.5233	7.91817	2.60877	0.986643			4.5233	4.53549	3.99112	1.26804			4.5233	8.09976	3.82569	1.04567			4.5233	2.841	2.48407	2.50877
4.52497	7.73554	2.58538	0.987835			4.52497	4.63561	4.06933	1.26201			4.52497	8.25645	3.83936	1.04058			4.52497	2.89568	2.5384	2.55433
4.52663	7.55838	2.56237	0.988771			4.52663	4.74238	4.15241	1.25566			4.52663	8.41926	3.85413	1.03593			4.52663	2.95356	2.59597	2.60173
4.5283	7.38661	2.5396	0.98919			4.5283	4.85621	4.24066	1.249			4.5283	8.58755	3.86985	1.03145			4.5283	3.01518	2.65698	2.65123
4.52997	7.21989	2.51737	0.989255			4.52997	4.97763	4.33475	1.24191			4.52997	8.76078	3.88708	1.02676			4.52997	3.08088	2.7216	2.70341
4.53163	7.05791	2.49598	0.989521			4.53163	5.10749	4.43545	1.23433			4.53163	8.93897	3.90653	1.02171			4.53163	3.15104	2.79033	2.75871
4.5333	6.90066	2.47526	0.990396			4.5333	5.2468	4.54317	1.22654			4.5333	9.1228	3.92828	1.01646			4.5333	3.22603	2.8639	2.81717
4.53497	6.74808	2.45497	0.991868			4.53497	5.39596	4.65792	1.21916			4.53497	9.31335	3.9517	1.0111			4.53497	3.30615	2.9429	2.8788
4.53663	6.59984	2.43522	0.993684			4.53663	5.55477	4.77968	1.21251			4.53663	9.51159	3.97603	1.00564			4.53663	3.39177	3.02769	2.94396
4.5383	6.45584	2.41652	0.995668			4.5383	5.72312	4.90878	1.20656			4.5383	9.71828	4.00103	1.00011			4.5383	3.4834	3.11869	3.01354
4.53997	6.31638	2.39925	0.99787			4.53997	5.90129	5.04608	1.20114			4.53997	9.93396	4.02696	0.994564			4.53997	3.58151	3.21607	3.08874
4.54163	6.18148	2.38349	1.00046			4.54163	6.08999	5.19284	1.19623			4.54163	10.1588	4.05425	0.98899			4.54163	3.68651	3.31963	3.17026
4.5433	6.05046	2.36901	1.00324			4.5433	6.29064	5.3502	1.19176			4.5433	10.3925	4.08329	0.983635			4.5433	3.79879	3.42926	3.25779
4.54497	5.92267	2.35522	1.00557			4.54497	6.50502	5.51871	1.18756			4.54497	10.6349	4.11456	0.979034			4.54497	3.9187	3.5454	3.35079
4.54663	5.79814	2.34164	1.007			4.54663	6.73431	5.69871	1.18326			4.54663	10.8859	4.14846	0.975421			4.54663	4.04676	3.66918	3.44932
4.5483	5.67769	2.32849	1.00799			4.5483	6.97883	5.89076	1.17859			4.5483	11.1465	4.18506	0.972492			4.5483	4.18353	3.80187	3.55376
4.54997	5.56215	2.31639	1.00956			4.54997	7.23857	6.09565	1.1735			4.54997	11.4173	4.22423	0.969698			4.54997	4.32937	3.94399	3.66449
4.55163	5.45146	2.3057	1.01226			4.55163	7.51378	6.31393	1.16812			4.55163	11.6987	4.26582	0.966596			4.55163	4.48441	4.09525	3.78196
4.5533	5.34489	2.29629	1.01578			4.5533	7.80512	6.54584	1.16237			4.5533	11.9909	4.30988	0.963197			4.5533	4.64898	4.25539	3.90676
4.55497	5.24173	2.28797	1.01948			4.55497	8.11345	6.79162	1.15612			4.55497	12.294	4.35659	0.959923			4.55497	4.82359	4.42495	4.03953
4.55663	5.14151	2.28055	1.02312			4.55663	8.43952	7.05184	1.14949			4.55663	12.6084	4.40608	0.957078			4.55663	5.00872	4.60507	4.18097
4.5583	5.04394	2.27381	1.02689			4.5583	8.78407	7.32757	1.14305			4.5583	12.9344	4.4584	0.954624			4.5583	5.20502	4.79698	4.33183
4.55997	4.9491	2.26749	1.0308			4.55997	9.14804	7.62002	1.13736			4.55997	13.2722	4.5136	0.952482			4.55997	5.41346	5.00174	4.49276
4.56163	4.85742	2.26143	1.0345			4.56163	9.53281	7.93028	1.13253			4.56163	13.6228	4.57194	0.950587			4.56163	5.63515	5.22025	4.6643
4.5633	4.7694	2.25551	1.03765			4.5633	9.93953	8.2594	1.12827			4.5633	13.987	4.63383	0.948678			4.5633	5.87121	5.45301	4.8469
4.56497	4.68525	2.24967	1.04021			4.56497	10.3687	8.60847	1.12436			4.56497	14.3655	4.69961	0.946536			4.56497	6.12234	5.70014	5.04119
4.56663	4.6046	2.24398	1.04257			4.56663	10.8204	8.97818	1.12063			4.56663	14.7586	4.76913	0.944291			4.56663	6.38873	5.96194	5.24782
4.5683	4.52684	2.23869	1.04527			4.5683	11.2951	9.3684	1.11681			4.5683	15.166	4.84199	0.942256			4.5683	6.67036	6.23899	5.46717
4.56997	4.45158	2.23402	1.04848			4.56997	11.7939	9.77868	1.11283			4.56997	15.5874	4.9181	0.940682			4.56997	6.96734	6.53195	5.69938
4.57163	4.3789	2.23001	1.05194			4.57163	12.3176	10.2092	1.10884			4.57163	16.0229	4.99766	0.939658			4.57163	7.27996	6.84127	5.94469
4.5733	4.30917	2.22666	1.05537			4.5733	12.867	10.6608	1.10488			4.5733	16.4726	5.08085	0.939057			4.5733	7.60871	7.16711	6.20357
4.57497	4.24273	2.22397	1.0587			4.57497	13.4426	11.1349	1.10078			4.57497	16.9368	5.16781	0.938708			4.57497	7.95428	7.50975	6.47679
4.57663	4.17949	2.22197	1.06199			4.57663	14.0445	11.6326	1.09642			4.57663	17.4157	5.25873	0.938559			4.57663	8.31724	7.86972	6.76526
4.5783	4.11886	2.22059	1.06522			4.5783	14.673	12.1546	1.09207			4.5783	17.9101	5.35368	0.938559			4.5783	8.69806	8.24774	7.06968
4.57997	4.06018	2.21978	1.06828			4.57997	15.3282	12.701	1.08826			4.57997	18.4208	5.45255	0.938643			4.57997	9.09722	8.64452	7.39055
4.58163	4.00338	2.21932	1.07104			4.58163	16.0105	13.2716	1.08537			4.58163	18.9483	5.55522	0.938871			4.58163	9.51535	9.06065	7.72825
4.5833	3.94895	2.21884	1.07344			4.5833	16.7206	13.8665	1.08328			4.5833	19.4922	5.66172	0.939397			4.5833	9.9529	9.49651	8.08305
4.58497	3.89717	2.21806	1.07543			4.58497	17.4584	14.4856	1.08155			4.58497	20.0523	5.77242	0.940366			4.58497	10.4102	9.95236	8.4551
4.58663	3.84783	2.21705	1.07718			4.58663	18.2238	15.129	1.07977			4.58663	20.6282	5.88777	0.941744			4.58663	10.8874	10.4286	8.84473
4.5883	3.80061	2.21617	1.07885			4.5883	19.0164	15.7966	1.07775			4.5883	21.2199	6.00793	0.943257			4.5883	11.3851	10.9257	9.25255
4.58997	3.75526	2.2159	1.08047			4.58997	19.8357	16.4886	1.07555			4.58997	21.8271	6.13287	0.944459			4.58997	11.9033	11.4437	9.67906
4.59163	3.71145	2.21636	1.08212			4.59163	20.6811	17.2047	1.07338			4.59163	22.4495	6.26258	0.945046			4.59163	12.4416	11.9824	10.1244
4.5933	3.66879	2.2174	1.08398			4.5933	21.5521	17.9443	1.07148			4.5933	23.0866	6.3968	0.945115			4.5933	12.9998	12.5415	10.5887
4.59497	3.62704	2.21888	1.08604			4.59497	22.4479	18.7067	1.0702			4.59497	23.738	6.53496	0.945223			4.59497	13.5779	13.1209	11.0719
4.59663	3.58621	2.2208	1.08801			4.59663	23.3678	19.4913	1.06964			4.59663	24.4033	6.67671	0.94594			4.59663	14.176	13.7207	11.5739
4.5983	3.54652	2.22316	1.08962			4.5983	24.311	20.2981	1.0694			4.5983	25.082	6.8221	0.947444			4.5983	14.7939	14.341	12.0948
4.59997	3.50838	2.2256	1.09093			4.59997	25.2768	21.1267	1.06891			4.59997	25.7738	6.97115	0.949418			4.59997	15.431	14.9818	12.6346
4.60163	3.4722	2.22775	1.09217			4.60163	26.2646	21.9764	1.06787			4.60163	26.4783	7.12386	0.951327			4.60163	16.0867	15.6426	13.193
4.6033	3.43792	2.22959	1.09348			4.6033	27.273	22.8459	1.06642			4.6033	27.1946	7.28028	0.952929			4.6033	16.7603	16.3235	13.7695
4.60497	3.4052	2.23128	1.09471			4.60497	28.3005	23.7337	1.06504			4.60497	27.9222	7.44047	0.954606			4.60497	17.4515	17.0237	14.3637
4.60663	3.37381	2.23303	1.09559			4.60663	29.3455	24.6382	1.06438			4.60663	28.66	7.60431	0.956878			4.60663	18.16	17.742	14.9755
4.6083	3.34343	2.23503	1.09614			4.6083	30.4061	25.558	1.06478			4.6083	29.4068	7.77163	0.959798			4.6083	18.8852	18.4768	15.6041
4.60997	3.31371	2.23728	1.09672			4.60997	31.4803	26.492	1.06599			4.60997	30.1613	7.94231	0.962964			4.60997	19.6263	19.2272	16.2485
4.61163	3.28465	2.23958	1.09753			4.61163	32.5664	27.4392	1.06734			4.61163	30.9222	8.11608	0.965907			4.61163	20.3823	19.9924	16.908
4.6133	3.25658	2.24184	1.09835			4.6133	33.6626	28.3982	1.06832			4.6133	31.688	8.29242	0.968412			4.6133	21.1518	20.7718	17.5817
4.61497	3.22959	2.2441	1.09891			4.61497	34.7675	29.3668	1.06892			4.61497	32.4572	8.47058	0.970676			4.61497	21.9332	21.5641	18.2689
4.61663	3.20336	2.24628	1.09895			4.61663	35.8787	30.3427	1.06952			4.61663	33.2285	8.64976	0.973027			4.61663	22.725	22.3679	18.9689
4.6183	3.17767	2.24811	1.09848			4.6183	36.9934	31.3233	1.07028			4.6183	34.0008	8.82925	0.975546			4.6183	23.5259	23.182	19.6809
4.61997	3.15284	2.24934	1.09775			4.61997	38.109	32.3063	1.071			4.61997	34.7726	9.0088	0.978136			4.61997	24.3348	24.0055	20.4042
4.62163	3.12917	2.24996	1.09702			4.62163	39.2231	33.2898	1.07147			4.62163	35.5417	9.1887	0.980766			4.62163	25.15	24.8371	21.1373
4.6233	3.1064	2.25028	1.09637			4.6233	40.3337	34.2722	1.0719			4.6233	36.306	9.36918	0.983379			4.6233	25.9698	25.675	21.8787
4.62497	3.08399	2.25076	1.09572			4.62497	41.4384	35.2511	1.07266			4.62497	37.0639	9.55004	0.985847			4.62497	26.7926	26.5173	22.6266
4.62663	3.0616	2.25178	1.09492			4.62663	42.535	36.224	1.07399			4.62663	37.8144	9.73087	0.988049			4.62663	27.6168	27.362	23.3791
4.6283	3.03921	2.25326	1.09378			4.6283	43.6212	37.1885	1.0759			4.6283	38.5561	9.91129	0.989977			4.6283	28.4414	28.2071	24.1343
4.62997	3.01697	2.25482	1.09215			4.62997	44.6941	38.1425	1.07827			4.62997	39.2873	10.0907	0.991868			4.62997	29.2647	29.0507	24.8907
4.63163	2.99517	2.25611	1.08994			4.63163	45.7509	39.0836	1.08098			4.63163	40.0057	10.2681	0.994061			4.63163	30.0852	29.8908	25.6467
4.6333	2.9739	2.25692	1.0871			4.6333	46.789	40.0094	1.08405			4.6333	40.7095	10.4428	0.996683			4.6333	30.9008	30.7254	26.4008
4.63497	2.95295	2.25709	1.08374			4.63497	47.806	40.9179	1.08755			4.63497	41.3966	10.6141	0.999602			4.63497	31.7095	31.5529	27.1514
4.63663	2.93204	2.25653	1.08011			4.63663	48.7995	41.8067	1.09138			4.63663	42.065	10.7816	1.00263			4.63663	32.5091	32.3714	27.897
4.6383	2.91116	2.25534	1.07641			4.6383	49.7667	42.6733	1.09545			4.6383	42.7129	10.9448	1.00569			4.6383	33.2976	33.1792	28.6362
4.63997	2.89045	2.25375	1.07271			4.63997	50.705	43.515	1.09965			4.63997	43.3386	11.1036	1.00896			4.63997	34.0727	33.9742	29.3669
4.64163	2.86993	2.25195	1.06897			4.64163	51.612	44.3294	1.10387			4.64163	43.9406	11.2577	1.01268			4.64163	34.8322	34.7544	30.0873
4.6433	2.84941	2.24999	1.06524			4.6433	52.4851	45.1142	1.10781			4.6433	44.5174	11.4068	1.0169			4.6433	35.5746	35.5175	30.7952
4.64497	2.82887	2.24808	1.06172			4.64497	53.3222	45.8676	1.11118			4.64497	45.0675	11.5504	1.02133			4.64497	36.2983	36.2614	31.4887
4.64663	2.80843	2.24647	1.05864			4.64663	54.121	46.5876	1.11408			4.64663	45.589	11.6885	1.02554			4.64663	37.0015	36.984	32.1658
4.6483	2.7881	2.24503	1.05595			4.6483	54.88	47.2727	1.11695			4.6483	46.0804	11.821	1.02927			4.6483	37.6825	37.6835	32.8249
4.64997	2.76788	2.24331	1.05323			4.64997	55.5973	47.9214	1.12013			4.64997	46.5402	11.9472	1.03245			4.64997	38.3393	38.3581	33.4644
4.65163	2.74792	2.24099	1.04999			4.65163	56.2712	48.5321	1.12355			4.65163	46.9671	12.0664	1.03527			4.65163	38.9704	39.0057	34.083
4.6533	2.72846	2.23793	1.04601			4.6533	56.8997	49.1034	1.12705			4.6533	47.3599	12.1781	1.038			4.6533	39.574	39.6248	34.679
4.65497	2.70962	2.23415	1.04151			4.65497	57.481	49.634	1.13067			4.65497	47.7177	12.2822	1.04055			4.65497	40.1487	40.2145	35.2504
4.65663	2.69135	2.22995	1.03695			4.65663	58.0136	50.1224	1.13451			4.65663	48.0398	12.3784	1.04241			4.65663	40.693	40.7736	35.795
4.6583	2.67335	2.22595	1.0327			4.6583	58.4969	50.5672	1.13868			4.6583	48.3255	12.4665	1.04332			4.6583	41.2056	41.3008	36.3114
4.65997	2.65522	2.22272	1.02878			4.65997	58.9305	50.9674	1.14325			4.65997	48.5744	12.5461	1.04369			4.65997	41.6854	41.7943	36.7985
4.66163	2.6367	2.2203	1.02481			4.66163	59.3137	51.3224	1.14806			4.66163	48.7862	12.6169	1.04417			4.66163	42.1311	42.2528	37.2557
4.6633	2.61787	2.2181	1.02046			4.6633	59.6455	51.6322	1.15283			4.6633	48.9602	12.6786	1.04514			4.6633	42.5416	42.6748	37.6823
4.66497	2.59901	2.21537	1.01581			4.66497	59.9252	51.8963	1.15743			4.66497	49.0956	12.731	1.04658			4.66497	42.9157	43.0596	38.0771
4.66663	2.58033	2.21175	1.01114			4.66663	60.1525	52.1137	1.16209			4.66663	49.1919	12.7745	1.04836			4.66663	43.2527	43.4063	38.439
4.6683	2.56195	2.2073	1.00661			4.6683	60.3275	52.2838	1.167			4.6683	49.2493	12.8096	1.05054			4.6683	43.5519	43.7141	38.7668
4.66997	2.5439	2.20212	1.00209			4.66997	60.4504	52.4066	1.17209			4.66997	49.268	12.8359	1.05337			4.66997	43.8128	43.9824	39.0599
4.67163	2.52623	2.19622	0.997297			4.67163	60.5212	52.483	1.17713			4.67163	49.2485	12.8532	1.05676			4.67163	44.0351	44.2109	39.318
4.6733	2.50891	2.18973	0.99204			4.6733	60.5403	52.5138	1.182			4.6733	49.1914	12.861	1.06025			4.6733	44.2187	44.3995	39.5411
4.67497	2.49188	2.1828	0.986368			4.67497	60.5088	52.4995	1.18677			4.67497	49.0969	12.8591	1.0634			4.67497	44.3638	44.5476	39.7291
4.67663	2.47496	2.17583	0.980515			4.67663	60.4275	52.44	1.19159			4.67663	48.9653	12.8476	1.06601			4.67663	44.4708	44.6555	39.8814
4.6783	2.458	2.16933	0.97482			4.6783	60.2975	52.3357	1.19651			4.6783	48.7967	12.8269	1.06798			4.6783	44.5402	44.7234	39.9977
4.67997	2.44116	2.16346	0.96953			4.67997	60.1201	52.1872	1.2015			4.67997	48.592	12.7975	1.06927			4.67997	44.572	44.7514	40.078
4.68163	2.42496	2.15784	0.964589			4.68163	59.8962	51.9962	1.20634			4.68163	48.3525	12.7601	1.07005			4.68163	44.5665	44.7403	40.1228
4.6833	2.40975	2.15201	0.959616			4.6833	59.6265	51.7641	1.21058			4.6833	48.0795	12.7151	1.07055			4.6833	44.5238	44.6907	40.1324
4.68497	2.39534	2.14565	0.954214			4.68497	59.3123	51.4929	1.21397			4.68497	47.7744	12.663	1.07089			4.68497	44.4447	44.6034	40.107
4.68663	2.38131	2.13853	0.948329			4.68663	58.9553	51.1842	1.21674			4.68663	47.4391	12.6041	1.0711			4.68663	44.33	44.4789	40.0467
4.6883	2.36742	2.1306	0.942168			4.6883	58.5573	50.8394	1.21938			4.6883	47.075	12.5384	1.07093			4.6883	44.1804	44.318	39.952
4.68997	2.35349	2.12215	0.935928			4.68997	58.1199	50.4593	1.22211			4.68997	46.6836	12.4657	1.0702			4.68997	43.9962	44.1217	39.824
4.69163	2.33939	2.11375	0.929609			4.69163	57.6447	50.0452	1.22489			4.69163	46.2657	12.3859	1.06923			4.69163	43.778	43.8914	39.6642
4.6933	2.32524	2.10574	0.923052			4.6933	57.1331	49.5986	1.22757			4.6933	45.8225	12.2992	1.06869			4.6933	43.5269	43.6283	39.4739
4.69497	2.31153	2.09811	0.916147			4.69497	56.587	49.1217	1.23022			4.69497	45.3553	12.2062	1.06909			4.69497	43.2446	43.3336	39.2542
4.69663	2.2986	2.09076	0.909199			4.69663	56.0088	48.6162	1.23289			4.69663	44.8656	12.1072	1.07023			4.69663	42.933	43.0081	39.0057
4.6983	2.28632	2.08384	0.902768			4.6983	55.4015	48.0844	1.23572			4.6983	44.3548	12.0025	1.07136			4.6983	42.5936	42.6533	38.7293
4.69997	2.27437	2.07725	0.896999			4.69997	54.7675	47.5286	1.23893			4.69997	43.8243	11.8925	1.07188			4.69997	42.2278	42.2704	38.4259
4.70163	2.26263	2.0705	0.891485			4.70163	54.1088	46.9507	1.24262			4.70163	43.2755	11.7776	1.07187			4.70163	41.837	41.8605	38.0972
4.7033	2.25125	2.06301	0.885772			4.7033	53.427	46.3524	1.24664			4.7033	42.71	11.6586	1.07177			4.7033	41.4228	41.425	37.7448
4.70497	2.24065	2.05466	0.879709			4.70497	52.7236	45.7347	1.25067			4.70497	42.1293	11.5356	1.07162			4.70497	40.9868	40.966	37.3698
4.70663	2.23128	2.04584	0.873394			4.70663	52.0008	45.099	1.25426			4.70663	41.5353	11.4091	1.07096			4.70663	40.5304	40.4854	36.9731
4.7083	2.22325	2.03704	0.867015			4.7083	51.2606	44.4468	1.25692			4.7083	40.9295	11.2794	1.06925			4.7083	40.055	39.9852	36.5562
4.70997	2.21625	2.02848	0.860658			4.70997	50.5052	43.7802	1.25868			4.70997	40.3135	11.1474	1.06632			4.70997	39.562	39.467	36.1202
4.71163	2.20987	2.0199	0.854302			4.71163	49.7365	43.1009	1.26009			4.71163	39.6889	11.0134	1.06252			4.71163	39.0527	38.9324	35.6671
4.7133	2.20386	2.01106	0.848006			4.7133	48.9563	42.411	1.26152			4.7133	39.0569	10.8774	1.05881			4.7133	38.5279	38.3826	35.1988
4.71497	2.19815	2.00208	0.842037			4.71497	48.166	41.7118	1.26295			4.71497	38.419	10.7391	1.0563			4.71497	37.9888	37.8188	34.7173
4.71663	2.19288	1.99335	0.836649			4.71663	47.3671	41.005	1.2643			4.71663	37.7763	10.5986	1.05534			4.71663	37.437	37.2425	34.2239
4.7183	2.18844	1.98505	0.831755			4.7183	46.561	40.2918	1.26571			4.7183	37.13	10.4561	1.05526			4.7183	36.8743	36.6551	33.7196
4.71997	2.18513	1.97706	0.826898			4.71997	45.7494	39.5741	1.2672			4.71997	36.4812	10.3123	1.05503			4.71997	36.3026	36.0579	33.2056
4.72163	2.18284	1.96907	0.821725			4.72163	44.9339	38.8535	1.26853			4.72163	35.8311	10.1674	1.05413			4.72163	35.723	35.4521	32.6829
4.7233	2.18126	1.96083	0.816314			4.7233	44.1163	38.131	1.26957			4.7233	35.1806	10.022	1.05272			4.7233	35.1366	34.8393	32.1525
4.72497	2.18031	1.95228	0.810954			4.72497	43.2985	37.4077	1.27059			4.72497	34.5305	9.87658	1.05105			4.72497	34.5447	34.2208	31.6153
4.72663	2.18018	1.94361	0.805794			4.72663	42.4819	36.6849	1.27205			4.72663	33.8822	9.73181	1.04923			4.72663	33.9488	33.5976	31.0719
4.7283	2.18106	1.93519	0.800691			4.7283	41.6679	35.9635	1.27418			4.7283	33.2367	9.58775	1.04725			4.7283	33.3501	32.9709	30.5233
4.72997	2.18309	1.92729	0.795387			4.72997	40.8576	35.2446	1.27666			4.72997	32.595	9.44389	1.04521			4.72997	32.75	32.3417	29.9708
4.73163	2.18658	1.91991	0.789864			4.73163	40.052	34.529	1.279			4.73163	31.9575	9.29972	1.04325			4.73163	32.1498	31.7115	29.4162
4.7333	2.19158	1.91276	0.784341			4.7333	39.2518	33.8176	1.28091			4.7333	31.3249	9.15531	1.04136			4.7333	31.5507	31.0818	28.8611
4.73497	2.19774	1.90552	0.779009			4.73497	38.4575	33.1111	1.28233			4.73497	30.6978	9.01124	1.03917			4.73497	30.9529	30.4539	28.3063
4.73663	2.20461	1.8981	0.774013			4.73663	37.6696	32.4104	1.28326			4.73663	30.0772	8.86827	1.0362			4.73663	30.3565	29.8286	27.7522
4.7383	2.21208	1.89073	0.769459			4.7383	36.8892	31.7169	1.28368			4.7383	29.4638	8.72682	1.03232			4.7383	29.7618	29.2065	27.1992
4.73997	2.22021	1.88366	0.76538			4.73997	36.1171	31.0308	1.28367			4.73997	28.8582	8.58704	1.02806			4.73997	29.1697	28.5879	26.6482
4.74163	2.22905	1.87687	0.761729			4.74163	35.3541	30.3521	1.28342			4.74163	28.2606	8.44893	1.02423			4.74163	28.5817	27.9735	26.1002
4.7433	2.23865	1.87013	0.758278			4.7433	34.6005	29.6808	1.28325			4.7433	27.6713	8.31237	1.02129			4.7433	27.9992	27.3644	25.556
4.74497	2.24923	1.86331	0.754632			4.74497	33.8573	29.0177	1.28344			4.74497	27.0905	8.17723	1.0191			4.74497	27.4228	26.7613	25.0159
4.74663	2.26107	1.85641	0.750679			4.74663	33.1254	28.364	1.28406			4.74663	26.5185	8.0437	1.01719			4.74663	26.8524	26.1647	24.4805
4.7483	2.27433	1.84956	0.746683			4.7483	32.4054	27.7206	1.28496			4.7483	25.9555	7.91222	1.01527			4.7483	26.2885	25.5746	23.9502
4.74997	2.28885	1.84292	0.742837			4.74997	31.6975	27.0877	1.28582			4.74997	25.4018	7.7829	1.01336			4.74997	25.7318	24.9916	23.4255
4.75163	2.30418	1.83655	0.739023			4.75163	31.0019	26.4652	1.28632			4.75163	24.8573	7.6553	1.01168			4.75163	25.183	24.4159	22.9069
4.7533	2.32008	1.8305	0.73513			4.7533	30.3188	25.8531	1.28637			4.7533	24.3222	7.5288	1.01044			4.7533	24.6427	23.8482	22.3948
4.75497	2.33661	1.82482	0.731279			4.75497	29.6485	25.2517	1.28608			4.75497	23.7969	7.40318	1.00958			4.75497	24.1109	23.2886	21.8893
4.75663	2.35387	1.81953	0.727871			4.75663	28.9914	24.6612	1.28582			4.75663	23.2823	7.2788	1.00871			4.75663	23.5875	22.7376	21.3909
4.7583	2.37201	1.81461	0.725244			4.7583	28.3471	24.0818	1.28595			4.7583	22.7785	7.15639	1.00752			4.7583	23.0728	22.1956	20.8999
4.75997	2.39137	1.81015	0.723358			4.75997	27.7155	23.5132	1.28658			4.75997	22.2853	7.0367	1.00599			4.75997	22.5669	21.663	20.4167
4.76163	2.41243	1.80631	0.721873			4.76163	27.0961	22.9552	1.2874			4.76163	21.8024	6.92032	1.00427			4.76163	22.0703	21.1401	19.9414
4.7633	2.43555	1.80306	0.720341			4.7633	26.4889	22.4081	1.2879			4.7633	21.33	6.80729	1.00244			4.7633	21.5828	20.6265	19.4743
4.76497	2.46074	1.80021	0.718501			4.76497	25.8944	21.8724	1.2879			4.76497	20.8681	6.69702	1.00035			4.76497	21.1045	20.1222	19.0154
4.76663	2.48766	1.79765	0.716597			4.76663	25.3133	21.3486	1.28756			4.76663	20.4169	6.58885	0.997931			4.76663	20.6354	19.6268	18.5648
4.7683	2.5158	1.79523	0.715246			4.7683	24.746	20.8362	1.28725			4.7683	19.9765	6.48267	0.995453			4.7683	20.176	19.1408	18.1225
4.76997	2.5449	1.7926	0.714934			4.76997	24.1928	20.3349	1.28735			4.76997	19.5469	6.37855	0.993363			4.76997	19.7268	18.6647	17.6883
4.77163	2.57508	1.78956	0.715675			4.77163	23.6543	19.8444	1.28808			4.77163	19.128	6.27628	0.991933			4.77163	19.2882	18.1991	17.2624
4.7733	2.60663	1.78631	0.717035			4.7733	23.1303	19.3648	1.28946			4.7733	18.7198	6.17567	0.991188			4.7733	18.8604	17.744	16.8452
4.77497	2.63969	1.78331	0.718534			4.77497	22.6202	18.8965	1.29137			4.77497	18.3222	6.07692	0.990988			4.77497	18.4435	17.2991	16.4369
4.77663	2.67403	1.78117	0.719968			4.77663	22.1236	18.4392	1.29371			4.77663	17.935	5.98032	0.991244			4.77663	18.0372	16.864	16.0373
4.7783	2.70926	1.78036	0.721416			4.7783	21.64	17.9927	1.2963			4.7783	17.5584	5.88586	0.991845			4.7783	17.6413	16.4387	15.6461
4.77997	2.74537	1.78099	0.722972			4.77997	21.169	17.5568	1.29891			4.77997	17.1926	5.79345	0.992576			4.77997	17.2553	16.0232	15.263
4.78163	2.78291	1.78263	0.724695			4.78163	20.7104	17.1315	1.30143			4.78163	16.8373	5.70302	0.993279			4.78163	16.8789	15.6174	14.8882
4.7833	2.82238	1.78469	0.726599			4.7833	20.2643	16.7171	1.30397			4.7833	16.4919	5.61449	0.993968			4.7833	16.5125	15.2214	14.5216
4.78497	2.86373	1.7868	0.728597			4.78497	19.8312	16.3138	1.30673			4.78497	16.1563	5.52787	0.994694			4.78497	16.1562	14.835	14.1635
4.78663	2.90644	1.78902	0.730571			4.78663	19.4118	15.9216	1.30988			4.78663	15.8303	5.44347	0.995542			4.78663	15.8105	14.458	13.814
4.7883	2.94989	1.79154	0.732658			4.7883	19.0058	15.5405	1.31332			4.7883	15.5142	5.36184	0.99665			4.7883	15.475	14.0905	13.473
4.78997	2.99385	1.79448	0.735284			4.78997	18.613	15.1703	1.31676			4.78997	15.2082	5.28317	0.99808			4.78997	15.1493	13.7323	13.1402
4.79163	3.03854	1.7979	0.73893			4.79163	18.2329	14.8107	1.31988			4.79163	14.9126	5.2071	0.999798			4.79163	14.8329	13.3832	12.8154
4.7933	3.08466	1.80177	0.743768			4.7933	17.8653	14.4607	1.32257			4.7933	14.6269	5.13314	1.00181			4.7933	14.5257	13.0431	12.4986
4.79497	3.13286	1.80605	0.749533			4.79497	17.5103	14.1201	1.32495			4.79497	14.3505	5.06118	1.00413			4.79497	14.2279	12.7124	12.1898
4.79663	3.18325	1.81085	0.755624			4.79663	17.1677	13.7889	1.32733			4.79663	14.0833	4.99156	1.00669			4.79663	13.9396	12.3912	11.8889
4.7983	3.2353	1.81641	0.761482			4.7983	16.8371	13.4676	1.33009			4.7983	13.8257	4.92455	1.00957			4.7983	13.6609	12.0794	11.596
4.79997	3.28827	1.82288	0.767014			4.79997	16.5182	13.1564	1.33366			4.79997	13.5781	4.86007	1.01296			4.79997	13.3919	11.7767	11.3112
4.80163	3.34189	1.83004	0.772635			4.80163	16.2108	12.8554	1.33822			4.80163	13.3402	4.79771	1.01703			4.80163	13.1323	11.4827	11.0344
4.8033	3.39657	1.83761	0.778721			4.8033	15.9147	12.5644	1.34349			4.8033	13.1116	4.73709	1.02174			4.8033	12.8822	11.197	10.7655
4.80497	3.45295	1.84579	0.785389			4.80497	15.6297	12.2829	1.3489			4.80497	12.8921	4.6781	1.02688			4.80497	12.6413	10.9199	10.5044
4.80663	3.51129	1.85506	0.792667			4.80663	15.3557	12.0107	1.35431			4.80663	12.6815	4.62079	1.03218			4.80663	12.4093	10.6516	10.2513
4.8083	3.5711	1.8657	0.800472			4.8083	15.0928	11.7478	1.36014			4.8083	12.4796	4.56537	1.03761			4.8083	12.1858	10.3924	10.0062
4.80997	3.63156	1.87747	0.808542			4.80997	14.8407	11.4935	1.36672			4.80997	12.2858	4.512	1.04341			4.80997	11.9701	10.1419	9.76888
4.81163	3.69212	1.88978	0.8167			4.81163	14.5991	11.2477	1.37387			4.81163	12.1001	4.46086	1.04964			4.81163	11.762	9.89971	9.53898
4.8133	3.75302	1.90236	0.825068			4.8133	14.3676	11.01	1.38122			4.8133	11.9227	4.41218	1.05633			4.8133	11.5613	9.66569	9.31593
4.81497	3.81488	1.9153	0.834018			4.81497	14.1458	10.7808	1.38866			4.81497	11.7539	4.36611	1.06355			4.81497	11.3686	9.4395	9.09939
4.81663	3.87818	1.92873	0.843816			4.81663	13.9337	10.56	1.39632			4.81663	11.5937	4.32261	1.07138			4.81663	11.184	9.22069	8.88944
4.8183	3.94289	1.94265	0.854442			4.8183	13.7311	10.3479	1.40427			4.8183	11.4413	4.28146	1.07991			4.8183	11.0076	9.0091	8.68627
4.81997	4.00872	1.95702	0.865683			4.81997	13.538	10.1448	1.41247			4.81997	11.2962	4.24247	1.08924			4.81997	10.8394	8.80509	8.48996
4.82163	4.07531	1.97188	0.877189			4.82163	13.3543	9.951	1.42099			4.82163	11.158	4.2055	1.09926			4.82163	10.6791	8.60917	8.30057
4.8233	4.14243	1.98738	0.888552			4.8233	13.1799	9.76595	1.43			4.8233	11.0264	4.17027	1.10956			4.8233	10.5263	8.42147	8.11823
4.82497	4.2099	2.00387	0.899597			4.82497	13.0144	9.58876	1.43942			4.82497	10.9015	4.13656	1.11969			4.82497	10.3808	8.24176	7.94285
4.82663	4.27747	2.02164	0.910605			4.82663	12.8569	9.41843	1.44899			4.82663	10.7834	4.10452	1.12947			4.82663	10.2421	8.06977	7.77404
4.8283	4.3447	2.04065	0.921995			4.8283	12.7074	9.25446	1.45865			4.8283	10.6721	4.07462	1.13918			4.8283	10.1102	7.90498	7.61153
4.82997	4.4111	2.06059	0.933865			4.82997	12.5656	9.09695	1.46846			4.82997	10.5673	4.04722	1.14943			4.82997	9.9848	7.74673	7.45518
4.83163	4.4766	2.08117	0.94621			4.83163	12.4315	8.94615	1.47848			4.83163	10.4686	4.02211	1.16055			4.83163	9.86556	7.59454	7.30503
4.8333	4.54166	2.10222	0.959341			4.8333	12.3044	8.80222	1.48869			4.8333	10.3754	3.99894	1.17226			4.8333	9.75193	7.44824	7.16135
4.83497	4.60681	2.12379	0.973577			4.83497	12.1836	8.66517	1.49904			4.83497	10.2876	3.97773	1.18414			4.83497	9.64349	7.3078	7.02427
4.83663	4.67205	2.14593	0.988799			4.83663	12.0686	8.53489	1.50949			4.83663	10.2048	3.95868	1.19624			4.83663	9.53984	7.17316	6.89358
4.8383	4.73699	2.16847	1.0045			4.8383	11.9592	8.41111	1.52003			4.8383	10.1272	3.9418	1.20886			4.8383	9.44061	7.04421	6.76873
4.83997	4.80125	2.19116	1.01996			4.83997	11.8553	8.29362	1.53068			4.83997	10.055	3.92672	1.22215			4.83997	9.34561	6.92095	6.64896
4.84163	4.8648	2.21403	1.03479			4.84163	11.7568	8.18215	1.54153			4.84163	9.98839	3.91293	1.23591			4.84163	9.25486	6.80354	6.5336
4.8433	4.92776	2.2374	1.04924			4.8433	11.6634	8.07633	1.55258			4.8433	9.92654	3.90019	1.24971			4.8433	9.16844	6.69206	6.42226
4.84497	4.98992	2.26155	1.06388			4.84497	11.5749	7.97572	1.56362			4.84497	9.86845	3.88861	1.26328			4.84497	9.08628	6.58661	6.31508
4.84663	5.05088	2.28638	1.07903			4.84663	11.4914	7.87995	1.57459			4.84663	9.81359	3.87852	1.27652			4.84663	9.00823	6.48721	6.21272
4.8483	5.11053	2.31172	1.09455			4.8483	11.4125	7.78899	1.58556			4.8483	9.76197	3.87018	1.28949			4.8483	8.93412	6.39357	6.1159
4.84997	5.16899	2.33746	1.11011			4.84997	11.338	7.7031	1.59657			4.84997	9.71363	3.86374	1.30239			4.84997	8.86376	6.30518	6.02487
4.85163	5.22619	2.36341	1.12556			4.85163	11.2673	7.62251	1.60757			4.85163	9.66829	3.8592	1.3154			4.85163	8.7969	6.22153	5.93931
4.8533	5.28181	2.38923	1.14105			4.8533	11.1998	7.54705	1.61845			4.8533	9.62563	3.85634	1.3284			4.8533	8.73314	6.14205	5.85863
4.85497	5.3357	2.41467	1.15678			4.85497	11.1351	7.47607	1.62921			4.85497	9.5856	3.8548	1.34112			4.85497	8.67217	6.06618	5.78225
4.85663	5.38807	2.43995	1.17273			4.85663	11.0731	7.40894	1.64012			4.85663	9.54816	3.85411	1.35343			4.85663	8.61387	5.99367	5.70941
4.8583	5.4391	2.46551	1.18855			4.8583	11.0131	7.34539	1.65124			4.8583	9.51305	3.8539	1.36523			4.8583	8.5581	5.92455	5.63936
4.85997	5.48881	2.49158	1.20395			4.85997	10.9553	7.28528	1.66224			4.85997	9.47976	3.85419	1.37665			4.85997	8.50445	5.8586	5.57181
4.86163	5.53708	2.51805	1.21898			4.86163	10.8997	7.22828	1.67269			4.86163	9.44783	3.85525	1.38817			4.86163	8.45252	5.79555	5.50713
4.8633	5.58362	2.5448	1.23373			4.8633	10.8467	7.17396	1.68222			4.8633	9.41707	3.85729	1.40005			4.8633	8.40204	5.73555	5.44598
4.86497	5.62812	2.57171	1.24789			4.86497	10.7959	7.12217	1.69065			4.86497	9.38748	3.86036	1.41207			4.86497	8.35289	5.6791	5.38869
4.86663	5.6703	2.59864	1.2611			4.86663	10.7463	7.07309	1.69825			4.86663	9.35929	3.86409	1.42385			4.86663	8.30505	5.62658	5.33502
4.8683	5.71007	2.62515	1.27339			4.8683	10.6977	7.02689	1.70559			4.8683	9.33295	3.86782	1.43521			4.8683	8.25873	5.5777	5.28427
4.86997	5.74761	2.65077	1.28507			4.86997	10.6501	6.98336	1.71303			4.86997	9.30875	3.87107	1.44613			4.86997	8.21412	5.53164	5.23576
4.87163	5.78334	2.67525	1.29616			4.87163	10.6035	6.94188	1.72047			4.87163	9.28645	3.8739	1.45659			4.87163	8.1712	5.48747	5.18912
4.8733	5.81751	2.69864	1.30653			4.8733	10.5575	6.90168	1.72763			4.8733	9.26518	3.87672	1.46641			4.8733	8.12959	5.44479	5.14418
4.87497	5.85007	2.72119	1.31637			4.87497	10.5117	6.86231	1.73427			4.87497	9.24375	3.88005	1.47545			4.87497	8.08879	5.4037	5.10067
4.87663	5.88086	2.74313	1.32619			4.87663	10.4661	6.82386	1.74027			4.87663	9.22147	3.88427	1.48376			4.87663	8.04826	5.36433	5.05838
4.8783	5.90975	2.76471	1.33639			4.8783	10.4203	6.78662	1.74575			4.8783	9.19854	3.88956	1.49156			4.8783	8.00769	5.32655	5.01749
4.87997	5.93659	2.78613	1.34699			4.87997	10.3746	6.7506	1.7509			4.87997	9.17548	3.89585	1.49909			4.87997	7.96711	5.29007	4.97848
4.88163	5.96141	2.80742	1.35754			4.88163	10.3286	6.71547	1.75578			4.88163	9.15246	3.90275	1.50636			4.88163	7.92656	5.2548	4.94171
4.8833	5.98436	2.8284	1.36736			4.8833	10.2822	6.6811	1.76008			4.8833	9.1292	3.90976	1.51331			4.8833	7.88581	5.22089	4.90719
4.88497	6.00562	2.849	1.37587			4.88497	10.2353	6.64767	1.76339			4.88497	9.10546	3.9166	1.51998			4.88497	7.84478	5.18836	4.87468
4.88663	6.02512	2.86914	1.3828			4.88663	10.1879	6.61539	1.76554			4.88663	9.08135	3.92293	1.52631			4.88663	7.80369	5.15679	4.84378
4.8883	6.04265	2.88858	1.38839			4.8883	10.1398	6.58417	1.76662			4.8883	9.05724	3.92827	1.53202			4.8883	7.76277	5.12554	4.8141
4.88997	6.05802	2.90696	1.39328			4.88997	10.0911	6.5536	1.76678			4.88997	9.03324	3.9323	1.53663			4.88997	7.72176	5.0942	4.78542
4.89163	6.07105	2.92398	1.39815			4.89163	10.0419	6.52309	1.76632			4.89163	9.00909	3.93506	1.53981			4.89163	7.68019	5.06278	4.75762
4.8933	6.08171	2.93955	1.40304			4.8933	9.9923	6.49203	1.76568			4.8933	8.98429	3.93677	1.54164			4.8933	7.63786	5.03138	4.73027
4.89497	6.09044	2.95376	1.40755			4.89497	9.94218	6.46012	1.76517			4.89497	8.95837	3.93769	1.54245			4.89497	7.59489	4.99987	4.70265
4.89663	6.09783	2.96679	1.41143			4.89663	9.89154	6.42761	1.7646			4.89663	8.93113	3.93809	1.54255			4.89663	7.5516	4.96807	4.67431
4.8983	6.10397	2.97885	1.41466			4.8983	9.84035	6.39501	1.76333			4.8983	8.9025	3.93807	1.54218			4.8983	7.50819	4.93607	4.64539
4.89997	6.10845	2.99016	1.41705			4.89997	9.7885	6.36248	1.76054			4.89997	8.8725	3.93775	1.54144			4.89997	7.46474	4.90406	4.61655
4.90163	6.11103	3.00053	1.41852			4.90163	9.73584	6.32978	1.75582			4.90163	8.84123	3.93711	1.5403			4.90163	7.42113	4.87203	4.58858
4.9033	6.11201	3.00949	1.41934			4.9033	9.68215	6.29643	1.7495			4.9033	8.80864	3.93608	1.53869			4.9033	7.37716	4.83978	4.56177
4.90497	6.11185	3.01686	1.41988			4.90497	9.62726	6.26199	1.74243			4.90497	8.7746	3.93451	1.53659			4.90497	7.33262	4.80694	4.53579
4.90663	6.11084	3.0229	1.42019			4.90663	9.57127	6.22636	1.73537			4.90663	8.73915	3.93239	1.5341			4.90663	7.28731	4.77309	4.51024
4.9083	6.10889	3.0279	1.42003			4.9083	9.51436	6.18973	1.72857			4.9083	8.70268	3.92982	1.53123			4.9083	7.24102	4.73812	4.48492
4.90997	6.10558	3.03207	1.41909			4.90997	9.45658	6.15224	1.72187			4.90997	8.66556	3.92689	1.52762			4.90997	7.1936	4.70243	4.45978
4.91163	6.10048	3.03556	1.41719			4.91163	9.39778	6.11403	1.71506			4.91163	8.62781	3.92345	1.52278			4.91163	7.14495	4.66674	4.43466
4.9133	6.09357	3.03849	1.41445			4.9133	9.33788	6.07516	1.70802			4.9133	8.589	3.91905	1.51665			4.9133	7.09501	4.63147	4.40946
4.91497	6.08513	3.04087	1.41111			4.91497	9.27694	6.03545	1.70045			4.91497	8.54859	3.91308	1.50962			4.91497	7.04387	4.59636	4.38427
4.91663	6.07533	3.04259	1.40747			4.91663	9.21518	5.99466	1.69189			4.91663	8.50642	3.90534	1.50213			4.91663	6.99199	4.56063	4.35924
4.9183	6.06399	3.04351	1.40379			4.9183	9.15273	5.95274	1.68222			4.9183	8.46284	3.89623	1.49447			4.9183	6.93994	4.52349	4.3345
4.91997	6.05081	3.04339	1.40008			4.91997	9.08936	5.90984	1.67174			4.91997	8.41824	3.88651	1.48691			4.91997	6.88788	4.48458	4.31027
4.92163	6.03583	3.04182	1.39599			4.92163	9.02475	5.86613	1.66088			4.92163	8.37265	3.87672	1.47959			4.92163	6.83556	4.44417	4.28662
4.9233	6.01958	3.03843	1.39117			4.9233	8.9589	5.82162	1.65005			4.9233	8.32596	3.86684	1.47244			4.9233	6.78258	4.40284	4.26322
4.92497	6.00265	3.03344	1.38547			4.92497	8.89209	5.77619	1.63959			4.92497	8.27845	3.85626	1.46513			4.92497	6.7287	4.36098	4.23952
4.92663	5.98537	3.0277	1.37903			4.92663	8.8246	5.72989	1.62955			4.92663	8.23053	3.84449	1.45738			4.92663	6.67395	4.31874	4.21531
4.9283	5.96775	3.02189	1.37219			4.9283	8.75637	5.68306	1.6195			4.9283	8.18214	3.83148	1.44936			4.9283	6.61842	4.27608	4.19089
4.92997	5.94967	3.01591	1.36536			4.92997	8.68726	5.63597	1.6088			4.92997	8.13268	3.8175	1.44144			4.92997	6.56233	4.23282	4.16672
4.93163	5.93087	3.00905	1.35884			4.93163	8.61731	5.5886	1.59704			4.93163	8.08149	3.80272	1.43354			4.93163	6.50611	4.18893	4.14303
4.9333	5.91126	3.00064	1.35285			4.9333	8.54676	5.54081	1.58431			4.9333	8.02823	3.78717	1.4251			4.9333	6.45006	4.14448	4.11985
4.93497	5.89086	2.99063	1.34752			4.93497	8.47588	5.4925	1.57115			4.93497	7.97316	3.77092	1.41571			4.93497	6.39383	4.09965	4.09725
4.93663	5.86958	2.97973	1.34282			4.93663	8.40487	5.44368	1.55819			4.93663	7.91696	3.75406	1.40553			4.93663	6.33683	4.05459	4.07527
4.9383	5.84713	2.96886	1.33836			4.9383	8.33367	5.3945	1.54582			4.9383	7.86034	3.73663	1.39513			4.9383	6.27883	4.00932	4.05388
4.93997	5.82337	2.9584	1.33348			4.93997	8.26213	5.34503	1.53408			4.93997	7.80379	3.71878	1.38492			4.93997	6.22007	3.96378	4.03297
4.94163	5.79859	2.94793	1.32778			4.94163	8.19035	5.29502	1.52276			4.94163	7.74732	3.70077	1.37496			4.94163	6.16089	3.91784	4.01255
4.9433	5.77338	2.93677	1.32147			4.9433	8.11854	5.24417	1.51147			4.9433	7.69052	3.68285	1.36508			4.9433	6.10152	3.8713	3.99288
4.94497	5.7481	2.92472	1.31514			4.94497	8.04668	5.19237	1.49978			4.94497	7.63311	3.66529	1.35515			4.94497	6.04205	3.8241	3.97428
4.94663	5.72282	2.91221	1.30926			4.94663	7.97453	5.13983	1.48756			4.94663	7.57521	3.64825	1.34502			4.94663	5.98269	3.7765	3.95684
4.9483	5.69753	2.89982	1.30389			4.9483	7.90192	5.08709	1.47506			4.9483	7.51702	3.6314	1.33451			4.9483	5.92367	3.72884	3.94043
4.94997	5.67212	2.88784	1.29873			4.94997	7.82912	5.03483	1.46247			4.94997	7.4586	3.61415	1.32365			4.94997	5.86515	3.68142	3.92495
4.95163	5.64625	2.87606	1.29342			4.95163	7.75681	4.98353	1.44981			4.95163	7.40001	3.59608	1.31275			4.95163	5.8071	3.63443	3.91035
4.9533	5.61951	2.86391	1.28776			4.9533	7.68555	4.93327	1.43699			4.9533	7.34122	3.57705	1.30222			4.9533	5.74938	3.58806	3.89657
4.95497	5.59183	2.85091	1.28178			4.95497	7.61539	4.88377	1.42408			4.95497	7.28225	3.55703	1.29225			4.95497	5.69179	3.54241	3.88347
4.95663	5.56361	2.83695	1.27575			4.95663	7.54594	4.83428	1.41133			4.95663	7.22328	3.5363	1.28273			4.95663	5.6341	3.49734	3.87086
4.9583	5.53544	2.82225	1.26991			4.9583	7.47672	4.78408	1.39905			4.9583	7.16443	3.51527	1.27344			4.9583	5.57626	3.45253	3.85882
4.95997	5.50758	2.80712	1.26424			4.95997	7.40761	4.73325	1.38751			4.95997	7.10547	3.49432	1.26428			4.95997	5.51861	3.40787	3.84778
4.96163	5.47974	2.7916	1.25866			4.96163	7.3388	4.68252	1.37684			4.96163	7.04632	3.4737	1.25522			4.96163	5.46171	3.36363	3.83827
4.9633	5.45148	2.77554	1.25334			4.9633	7.27054	4.63263	1.36681			4.9633	6.98731	3.45345	1.24613			4.9633	5.4058	3.31994	3.83051
4.96497	5.4227	2.75892	1.24851			4.96497	7.20296	4.58397	1.35687			4.96497	6.9288	3.43339	1.23679			4.96497	5.35058	3.27657	3.82433
4.96663	5.39359	2.74222	1.24403			4.96663	7.13619	4.53663	1.34659			4.96663	6.87084	3.41359	1.22715			4.96663	5.29555	3.2333	3.81941
4.9683	5.36438	2.72627	1.23965			4.9683	7.0704	4.49037	1.33589			4.9683	6.81337	3.39412	1.21732			4.9683	5.24051	3.19012	3.81553
4.96997	5.33525	2.71167	1.23545			4.96997	7.00567	4.44476	1.32498			4.96997	6.75645	3.37478	1.20736			4.96997	5.18565	3.14721	3.81266
4.97163	5.30635	2.6981	1.23167			4.97163	6.9421	4.39948	1.31419			4.97163	6.70012	3.35523	1.19743			4.97163	5.1314	3.10493	3.81086
4.9733	5.27788	2.68455	1.22843			4.9733	6.87973	4.3545	1.30388			4.9733	6.64433	3.33549	1.18785			4.9733	5.0782	3.06368	3.81021
4.97497	5.25002	2.6701	1.22585			4.97497	6.81839	4.30985	1.29441			4.97497	6.58894	3.31586	1.17887			4.97497	5.02618	3.02379	3.81077
4.97663	5.2227	2.65466	1.22393			4.97663	6.75776	4.26566	1.28578			4.97663	6.53374	3.2965	1.17066			4.97663	4.9752	2.98515	3.81269
4.9783	5.19567	2.63897	1.22229			4.9783	6.69752	4.22214	1.27764			4.9783	6.47897	3.27751	1.16324			4.9783	4.92521	2.94728	3.81609
4.97997	5.16888	2.62402	1.22036			4.97997	6.63772	4.17966	1.26958			4.97997	6.42519	3.25905	1.15637			4.97997	4.87611	2.90974	3.82096
4.98163	5.1424	2.61031	1.21795			4.98163	6.57881	4.13857	1.26138			4.98163	6.3726	3.24128	1.14958			4.98163	4.82787	2.87255	3.82735
4.9833	5.11603	2.59776	1.21543			4.9833	6.52124	4.09879	1.2531			4.9833	6.32101	3.22408	1.14281			4.9833	4.78055	2.83616	3.83555
4.98497	5.08956	2.58585	1.21339			4.98497	6.46522	4.05985	1.24501			4.98497	6.27027	3.20714	1.13643			4.98497	4.73444	2.80084	3.84595
4.98663	5.06315	2.57405	1.21227			4.98663	6.41076	4.02146	1.23745			4.98663	6.2205	3.19025	1.1307			4.98663	4.6899	2.7664	3.85856
4.9883	5.03725	2.56203	1.21219			4.9883	6.35773	3.98375	1.23064			4.9883	6.17199	3.17347	1.12542			4.9883	4.64702	2.73266	3.87292
4.98997	5.01214	2.5497	1.21302			4.98997	6.30578	3.9468	1.22462			4.98997	6.12495	3.15691	1.12017			4.98997	4.60552	2.69973	3.88853
4.99163	4.98773	2.53733	1.2145			4.99163	6.25447	3.91064	1.21914			4.99163	6.07923	3.14064	1.11478			4.99163	4.56501	2.66792	3.90526
4.9933	4.9638	2.52543	1.21621			4.9933	6.20386	3.87539	1.2138			4.9933	6.03449	3.12479	1.10945			4.9933	4.52505	2.63754	3.92343
4.99497	4.94015	2.51429	1.21776			4.99497	6.15462	3.84124	1.20823			4.99497	5.99037	3.10943	1.1044			4.99497	4.48531	2.60864	3.94345
4.99663	4.91667	2.50371	1.21923			4.99663	6.10756	3.80829	1.20227			4.99663	5.94652	3.09445	1.09952			4.99663	4.44582	2.58097	3.96544
4.9983	4.89336	2.4932	1.22108			4.9983	6.06282	3.77674	1.19622			4.9983	5.90275	3.07985	1.09464			4.9983	4.40693	2.55427	3.98907
4.99997	4.87031	2.48227	1.22374			4.99997	6.01979	3.74679	1.1906			4.99997	5.85912	3.06583	1.08972			4.99997	4.36928	2.52841	4.01387
5.00163	4.84771	2.47069	1.2272			5.00163	5.97761	3.71832	1.18567			5.00163	5.81585	3.05244	1.08495			5.00163	4.33349	2.50329	4.03951
5.0033	4.82572	2.4587	1.23109			5.0033	5.9356	3.69079	1.18134			5.0033	5.77321	3.0393	1.0806			5.0033	4.29967	2.47869	4.06596
5.00497	4.80425	2.44699	1.23494			5.00497	5.89369	3.66346	1.17742			5.00497	5.73152	3.02588	1.07708			5.00497	4.26717	2.45461	4.09336
5.00663	4.78305	2.43618	1.23869			5.00663	5.85245	3.63586	1.17383			5.00663	5.69099	3.01213	1.07464			5.00663	4.23513	2.43136	4.12183
5.0083	4.76202	2.42632	1.24249			5.0083	5.81249	3.6082	1.17072			5.0083	5.65161	2.9986	1.0732			5.0083	4.20331	2.40912	4.15118
5.00997	4.7412	2.41717	1.24632			5.00997	5.77418	3.58122	1.16865			5.00997	5.61347	2.98592	1.07227			5.00997	4.17201	2.38781	4.1811
5.01163	4.72064	2.40854	1.25			5.01163	5.7375	3.55565	1.16803			5.01163	5.57676	2.97425	1.07126			5.01163	4.14168	2.36724	4.21167
5.0133	4.70056	2.40036	1.25359			5.0133	5.70226	3.53163	1.16856			5.0133	5.54134	2.9635	1.06969			5.0133	4.11278	2.34737	4.24352
5.01497	4.68128	2.39268	1.25745			5.01497	5.66826	3.50885	1.1693			5.01497	5.50673	2.95344	1.06742			5.01497	4.08549	2.32835	4.27736
5.01663	4.66299	2.38553	1.26194			5.01663	5.63541	3.48726	1.16952			5.01663	5.47266	2.94365	1.06488			5.01663	4.05961	2.31035	4.31331
5.0183	4.64572	2.37878	1.26717			5.0183	5.60342	3.46697	1.16902			5.0183	5.43927	2.93376	1.06291			5.0183	4.03461	2.29347	4.35092
5.01997	4.62933	2.37224	1.2731			5.01997	5.57195	3.44795	1.16796			5.01997	5.40672	2.92396	1.06219			5.01997	4.01012	2.27761	4.38956
5.02163	4.6136	2.36593	1.27972			5.02163	5.54096	3.42999	1.16671			5.02163	5.37491	2.91455	1.06278			5.02163	3.98605	2.26275	4.42863
5.0233	4.59821	2.35999	1.28696			5.0233	5.51081	3.4129	1.16568			5.0233	5.34375	2.90541	1.06422			5.0233	3.96262	2.24901	4.46755
5.02497	4.5828	2.35442	1.2945			5.02497	5.48204	3.39651	1.16501			5.02497	5.31333	2.8962	1.06567			5.02497	3.9401	2.23637	4.5061
5.02663	4.56729	2.34896	1.30197			5.02663	5.45516	3.38057	1.16457			5.02663	5.2839	2.88685	1.06642			5.02663	3.91861	2.22448	4.54448
5.0283	4.55205	2.34332	1.30923			5.0283	5.4303	3.36478	1.16436			5.0283	5.25568	2.87762	1.06646			5.0283	3.89816	2.2128	4.58292
5.02997	4.53744	2.33745	1.31647			5.02997	5.40698	3.34908	1.16464			5.02997	5.22873	2.86879	1.06636			5.02997	3.87872	2.20094	4.62154
5.03163	4.52334	2.33167	1.32384			5.03163	5.38432	3.33357	1.16577			5.03163	5.20296	2.86047	1.06679			5.03163	3.86027	2.18899	4.66061
5.0333	4.50926	2.32661	1.3314			5.0333	5.3616	3.31856	1.16793			5.0333	5.17817	2.8526	1.06809			5.0333	3.84292	2.17739	4.7005
5.03497	4.49508	2.32266	1.33905			5.03497	5.33881	3.30451	1.17092			5.03497	5.15421	2.84514	1.07012			5.03497	3.82674	2.1666	4.74141
5.03663	4.48112	2.31959	1.3467			5.03663	5.31653	3.29168	1.17411			5.03663	5.13092	2.83837	1.07227			5.03663	3.81146	2.15681	4.78321
5.0383	4.46772	2.31682	1.35446			5.0383	5.29533	3.28006	1.17687			5.0383	5.1082	2.83281	1.07397			5.0383	3.79669	2.14803	4.82538
5.03997	4.45495	2.314	1.3627			5.03997	5.27532	3.26956	1.17901			5.03997	5.08594	2.82859	1.07505			5.03997	3.78233	2.14007	4.86721
5.04163	4.44274	2.31133	1.37151			5.04163	5.25634	3.25995	1.18088			5.04163	5.06399	2.82501	1.07587			5.04163	3.76853	2.13262	4.9082
5.0433	4.4309	2.30927	1.38054			5.0433	5.2381	3.25096	1.18288			5.0433	5.04225	2.82124	1.07705			5.0433	3.75529	2.12557	4.94838
5.04497	4.41937	2.30801	1.38923			5.04497	5.22043	3.24243	1.18512			5.04497	5.02071	2.81715	1.07906			5.04497	3.74251	2.11909	4.9881
5.04663	4.40824	2.30735	1.39738			5.04663	5.2034	3.23433	1.18776			5.04663	4.99946	2.81309	1.08205			5.04663	3.73009	2.11344	5.02749
5.0483	4.3975	2.3069	1.40504			5.0483	5.18724	3.22674	1.1912			5.0483	4.97876	2.80901	1.08591			5.0483	3.71794	2.10868	5.06638
5.04997	4.38708	2.30632	1.41245			5.04997	5.17212	3.21961	1.19572			5.04997	4.95892	2.80457	1.09038			5.04997	3.70608	2.10462	5.10471
5.05163	4.37709	2.30548	1.41993			5.05163	5.15801	3.21291	1.20096			5.05163	4.94006	2.7997	1.09501			5.05163	3.6948	2.101	5.14279
5.0533	4.36761	2.30445	1.42776			5.0533	5.14483	3.20681	1.20609			5.0533	4.92212	2.79477	1.09933			5.0533	3.68451	2.0976	5.1809
5.05497	4.35839	2.30355	1.43594			5.05497	5.13258	3.20177	1.21062			5.05497	4.90506	2.79009	1.10329			5.05497	3.67541	2.09425	5.21883
5.05663	4.34919	2.30341	1.44419			5.05663	5.12111	3.19786	1.21461			5.05663	4.88877	2.78585	1.10726			5.05663	3.66736	2.09102	5.25595
5.0583	4.33985	2.30445	1.45233			5.0583	5.11019	3.19463	1.2183			5.0583	4.87309	2.78236	1.11165			5.0583	3.66011	2.08822	5.29173
5.05997	4.3304	2.30626	1.4603			5.05997	5.09967	3.1915	1.22195			5.05997	4.85776	2.77992	1.11651			5.05997	3.65335	2.08622	5.32613
5.06163	4.3211	2.30793	1.46815			5.06163	5.08952	3.18829	1.22578			5.06163	4.84239	2.77849	1.12149			5.06163	3.64662	2.08517	5.35941
5.0633	4.3122	2.30885	1.47583			5.0633	5.0796	3.18506	1.22989			5.0633	4.82677	2.77765	1.12608			5.0633	3.63959	2.08466	5.3918
5.06497	4.30373	2.30912	1.48318			5.06497	5.06997	3.18187	1.23432			5.06497	4.81114	2.77698	1.13001			5.06497	3.63252	2.08405	5.42335
5.06663	4.2958	2.30931	1.49026			5.06663	5.06098	3.1787	1.23916			5.06663	4.79599	2.77629	1.1334			5.06663	3.62592	2.0831	5.45385
5.0683	4.28853	2.30975	1.49746			5.0683	5.05282	3.17579	1.24432			5.0683	4.78159	2.77556	1.13661			5.0683	3.62024	2.08219	5.48288
5.06997	4.28187	2.31029	1.50506			5.06997	5.04533	3.17352	1.24962			5.06997	4.76766	2.7747	1.14008			5.06997	3.61569	2.08186	5.51035
5.07163	4.27551	2.31079	1.51299			5.07163	5.03819	3.17198	1.25496			5.07163	4.7537	2.77375	1.14411			5.07163	3.61211	2.08248	5.53669
5.0733	4.26908	2.31155	1.52087			5.0733	5.03118	3.17072	1.26019			5.0733	4.73959	2.77307	1.14877			5.0733	3.60883	2.08427	5.56214
5.07497	4.26243	2.31297	1.52818			5.07497	5.0242	3.16932	1.26508			5.07497	4.72579	2.77288	1.15392			5.07497	3.60524	2.08716	5.58641
5.07663	4.25553	2.31509	1.53488			5.07663	5.01712	3.1678	1.2696			5.07663	4.71292	2.77275	1.15918			5.07663	3.60115	2.09055	5.6091
5.0783	4.24816	2.3175	1.54141			5.0783	5.01004	3.16666	1.27409			5.0783	4.70124	2.77196	1.16413			5.0783	3.59668	2.09381	5.63017
5.07997	4.24024	2.31993	1.54786			5.07997	5.0034	3.16644	1.27899			5.07997	4.69058	2.77037	1.16848			5.07997	3.59212	2.0968	5.64982
5.08163	4.23212	2.32248	1.5538			5.08163	4.99763	3.16734	1.28438			5.08163	4.68063	2.76863	1.1722			5.08163	3.58799	2.09975	5.6682
5.0833	4.2243	2.32531	1.55902			5.0833	4.99277	3.16902	1.28984			5.0833	4.67108	2.76756	1.17551			5.0833	3.58483	2.10282	5.68536
5.08497	4.21695	2.32826	1.56385			5.08497	4.98852	3.17102	1.29484			5.08497	4.66145	2.76735	1.17871			5.08497	3.58285	2.106	5.70117
5.08663	4.21017	2.33101	1.56857			5.08663	4.98456	3.173	1.29926			5.08663	4.6514	2.76774	1.18219			5.08663	3.58185	2.10931	5.71536
5.0883	4.20433	2.33328	1.57307			5.0883	4.98065	3.17481	1.30343			5.0883	4.641	2.76837	1.1862			5.0883	3.58137	2.11288	5.72783
5.08997	4.19975	2.33503	1.57718			5.08997	4.97677	3.17644	1.30761			5.08997	4.63055	2.76901	1.19075			5.08997	3.58118	2.11692	5.73875
5.09163	4.19605	2.33657	1.58099			5.09163	4.97315	3.1779	1.31168			5.09163	4.62027	2.76957	1.19552			5.09163	3.58148	2.1216	5.74838
5.0933	4.19238	2.3385	1.58468			5.0933	4.97023	3.17928	1.31527			5.0933	4.61026	2.77022	1.20009			5.0933	3.58236	2.12672	5.75678
5.09497	4.18822	2.34116	1.58826			5.09497	4.96836	3.18068	1.31814			5.09497	4.60047	2.77148	1.20416			5.09497	3.58348	2.13186	5.76386
5.09663	4.18358	2.34447	1.59164			5.09663	4.96734	3.18219	1.32047			5.09663	4.59092	2.77371	1.20783			5.09663	3.5846	2.13678	5.76942
5.0983	4.17864	2.34807	1.59461			5.0983	4.96652	3.18413	1.3227			5.0983	4.58176	2.77666	1.21154			5.0983	3.5857	2.14158	5.77322
5.09997	4.1735	2.35164	1.59705			5.09997	4.96559	3.18684	1.32525			5.09997	4.57324	2.77965	1.21565			5.09997	3.58685	2.14649	5.77511
5.10163	4.16827	2.35499	1.59914			5.10163	4.96483	3.19022	1.32822			5.10163	4.56539	2.78211	1.22007			5.10163	3.58821	2.15152	5.775
5.1033	4.16338	2.35822	1.60113			5.1033	4.96467	3.1939	1.33138			5.1033	4.55798	2.78385	1.22432			5.1033	3.59008	2.15655	5.77283
5.10497	4.15907	2.36147	1.60322			5.10497	4.96526	3.19767	1.3344			5.10497	4.55085	2.78515	1.22794			5.10497	3.59258	2.16167	5.76868
5.10663	4.15509	2.36474	1.60536			5.10663	4.96644	3.20144	1.33719			5.10663	4.54416	2.78661	1.23087			5.10663	3.59546	2.16709	5.76281
5.1083	4.15102	2.36783	1.60718			5.1083	4.96792	3.2049	1.34003			5.1083	4.53818	2.78871	1.23335			5.1083	3.59819	2.17273	5.75548
5.10997	4.14674	2.37042	1.60816			5.10997	4.96947	3.20775	1.34322			5.10997	4.53292	2.79133	1.2357			5.10997	3.60033	2.17824	5.74676
5.11163	4.14237	2.37244	1.60811			5.11163	4.97103	3.2099	1.34671			5.11163	4.52794	2.79385	1.23835			5.11163	3.60203	2.1835	5.73665
5.1133	4.13804	2.37423	1.60751			5.1133	4.97265	3.21156	1.35011			5.1133	4.5226	2.79575	1.24152			5.1133	3.604	2.18882	5.72506
5.11497	4.13401	2.37634	1.60702			5.11497	4.9744	3.21313	1.353			5.11497	4.51657	2.79705	1.24499			5.11497	3.60683	2.19427	5.7118
5.11663	4.13068	2.37899	1.60688			5.11663	4.97632	3.2149	1.35531			5.11663	4.51014	2.79814	1.24849			5.11663	3.61057	2.19957	5.69659
5.1183	4.12824	2.38192	1.60706			5.1183	4.97847	3.21703	1.35721			5.1183	4.5041	2.79931	1.25223			5.1183	3.61507	2.20459	5.6795
5.11997	4.1264	2.38487	1.60758			5.11997	4.98079	3.21965	1.35894			5.11997	4.4992	2.80043	1.25638			5.11997	3.62024	2.20953	5.661
5.12163	4.12458	2.38769	1.60842			5.12163	4.98304	3.22279	1.36064			5.12163	4.49559	2.80118	1.26062			5.12163	3.62613	2.21458	5.64146
5.1233	4.12239	2.39032	1.60926			5.1233	4.98496	3.22631	1.3623			5.1233	4.49278	2.80159	1.26452			5.1233	3.63282	2.21978	5.62088
5.12497	4.1199	2.39275	1.60983			5.12497	4.98663	3.23009	1.36387			5.12497	4.49019	2.80212	1.26808			5.12497	3.64005	2.22516	5.59903
5.12663	4.11756	2.39499	1.61003			5.12663	4.9885	3.23406	1.36541			5.12663	4.48746	2.80336	1.27147			5.12663	3.64702	2.23075	5.57579
5.1283	4.11586	2.39696	1.60969			5.1283	4.99104	3.23819	1.36707			5.1283	4.4845	2.80539	1.27462			5.1283	3.65313	2.23669	5.55122
5.12997	4.11499	2.3987	1.60857			5.12997	4.9945	3.2425	1.36898			5.12997	4.48143	2.80769	1.27743			5.12997	3.65848	2.24312	5.52542
5.13163	4.1147	2.40039	1.60654			5.13163	4.99898	3.24674	1.371			5.13163	4.47837	2.80963	1.27989			5.13163	3.66354	2.24994	5.49831
5.1333	4.11459	2.4021	1.60369			5.1333	5.00431	3.25045	1.37285			5.1333	4.47529	2.81088	1.2821			5.1333	3.66859	2.25669	5.46974
5.13497	4.11435	2.40388	1.60024			5.13497	5.01011	3.25326	1.37433			5.13497	4.47201	2.81163	1.28419			5.13497	3.6737	2.26272	5.43978
5.13663	4.11381	2.40589	1.59667			5.13663	5.01601	3.25518	1.37531			5.13663	4.46841	2.81225	1.28634			5.13663	3.67911	2.26778	5.4087
5.1383	4.11301	2.40827	1.59347			5.1383	5.0217	3.25641	1.37576			5.1383	4.46457	2.81277	1.28847			5.1383	3.68513	2.27202	5.37673
5.13997	4.11212	2.41085	1.59084			5.13997	5.02726	3.25718	1.37587			5.13997	4.46075	2.81291	1.29019			5.13997	3.69181	2.27588	5.34414
5.14163	4.11116	2.41321	1.58858			5.14163	5.03294	3.25768	1.37572			5.14163	4.45746	2.81239	1.2912			5.14163	3.69877	2.27996	5.31116
5.1433	4.11013	2.41504	1.58628			5.1433	5.0388	3.25803	1.37518			5.1433	4.45503	2.81114	1.29169			5.1433	3.70545	2.28465	5.27768
5.14497	4.10921	2.41634	1.58345			5.14497	5.04479	3.25831	1.37419			5.14497	4.4533	2.80959	1.29218			5.14497	3.71173	2.28991	5.24336
5.14663	4.10874	2.41736	1.57982			5.14663	5.05106	3.2586	1.37278			5.14663	4.45186	2.80838	1.29304			5.14663	3.71795	2.29532	5.20801
5.1483	4.10906	2.41838	1.57547			5.1483	5.05756	3.25897	1.37113			5.1483	4.45045	2.80769	1.29421			5.1483	3.72432	2.30057	5.17161
5.14997	4.1102	2.41946	1.5708			5.14997	5.06372	3.25934	1.36965			5.14997	4.44913	2.8072	1.29531			5.14997	3.73071	2.30563	5.13424
5.15163	4.11169	2.4203	1.56625			5.15163	5.06901	3.25942	1.36861			5.15163	4.44808	2.80641	1.29616			5.15163	3.737	2.3105	5.09614
5.1533	4.11271	2.42069	1.56178			5.1533	5.07362	3.25901	1.3679			5.1533	4.44735	2.80506	1.29673			5.1533	3.74319	2.31474	5.05775
5.15497	4.11276	2.42074	1.55682			5.15497	5.07821	3.25821	1.36725			5.15497	4.44671	2.80328	1.29686			5.15497	3.74926	2.31767	5.01953
5.15663	4.11214	2.42069	1.55089			5.15663	5.08329	3.2573	1.36644			5.15663	4.44573	2.80114	1.29645			5.15663	3.75522	2.31902	4.98163
5.1583	4.11156	2.42069	1.54421			5.1583	5.08896	3.25645	1.36534			5.1583	4.44399	2.79851	1.2957			5.1583	3.76135	2.31922	4.94382
5.15997	4.11142	2.42063	1.5377			5.15997	5.09508	3.25556	1.36394			5.15997	4.4413	2.79529	1.29495			5.15997	3.76794	2.31904	4.90542
5.16163	4.11151	2.42026	1.53217			5.16163	5.10145	3.25438	1.36225			5.16163	4.43792	2.79173	1.29413			5.16163	3.77489	2.31895	4.86578
5.1633	4.1114	2.41938	1.52748			5.1633	5.10794	3.25282	1.36034			5.1633	4.4344	2.7882	1.29291			5.1633	3.78167	2.31912	4.82479
5.16497	4.1109	2.4179	1.52291			5.16497	5.11437	3.2509	1.35831			5.16497	4.43101	2.78488	1.29114			5.16497	3.78777	2.31979	4.78289
5.16663	4.11029	2.41575	1.51798			5.16663	5.1205	3.24852	1.35614			5.16663	4.42755	2.78154	1.2891			5.16663	3.79306	2.32102	4.74067
5.1683	4.11003	2.41291	1.51265			5.1683	5.12615	3.24548	1.35372			5.1683	4.42372	2.77764	1.28738			5.1683	3.79778	2.3223	4.69855
5.16997	4.11015	2.4095	1.50688			5.16997	5.13129	3.24183	1.35097			5.16997	4.41956	2.77273	1.28638			5.16997	3.8024	2.32281	4.6568
5.17163	4.11012	2.40575	1.50049			5.17163	5.13592	3.23786	1.34809			5.17163	4.41536	2.76693	1.28581			5.17163	3.80728	2.32201	4.6155
5.1733	4.10938	2.4018	1.49343			5.1733	5.14005	3.23402	1.34553			5.1733	4.4112	2.76063	1.28502			5.1733	3.81243	2.31992	4.57451
5.17497	4.1078	2.39765	1.48608			5.17497	5.14383	3.23059	1.34358			5.17497	4.40712	2.75424	1.28365			5.17497	3.81737	2.31694	4.5337
5.17663	4.10581	2.39327	1.47874			5.17663	5.14757	3.22737	1.34205			5.17663	4.40331	2.74803	1.28172			5.17663	3.82147	2.31369	4.49297
5.1783	4.10387	2.38871	1.47135			5.1783	5.15142	3.22373	1.34033			5.1783	4.3998	2.74194	1.27935			5.1783	3.82456	2.31065	4.4522
5.17997	4.10206	2.38409	1.46385			5.17997	5.15523	3.21913	1.33773			5.17997	4.39599	2.73566	1.27674			5.17997	3.82692	2.30804	4.41157
5.18163	4.10015	2.3794	1.4565			5.18163	5.15885	3.2135	1.33398			5.18163	4.39124	2.72912	1.27401			5.18163	3.82913	2.30586	4.37125
5.1833	4.098	2.37449	1.44961			5.1833	5.16225	3.20712	1.32927			5.1833	4.38555	2.72236	1.27112			5.1833	3.8317	2.30385	4.33104
5.18497	4.09588	2.36905	1.44315			5.18497	5.16529	3.2003	1.32402			5.18497	4.37915	2.71519	1.268			5.18497	3.83458	2.30153	4.29057
5.18663	4.09408	2.36271	1.43681			5.18663	5.16765	3.1932	1.31873			5.18663	4.3721	2.70717	1.26465			5.18663	3.83732	2.29864	4.24986
5.1883	4.09218	2.3554	1.43018			5.1883	5.16907	3.18578	1.31374			5.1883	4.36456	2.69802	1.26101			5.1883	3.83957	2.29521	4.20925
5.18997	4.08927	2.34754	1.42317			5.18997	5.16947	3.17793	1.30895			5.18997	4.35686	2.68783	1.25699			5.18997	3.84116	2.29128	4.16902
5.19163	4.0849	2.33954	1.41608			5.19163	5.16896	3.16944	1.30398			5.19163	4.34928	2.67681	1.25269			5.19163	3.84206	2.28674	4.12928
5.1933	4.07949	2.33156	1.40927			5.1933	5.168	3.16006	1.29876			5.1933	4.34179	2.66512	1.2484			5.1933	3.84213	2.28143	4.09007
5.19497	4.07382	2.32374	1.40292			5.19497	5.16728	3.14973	1.29354			5.19497	4.33425	2.65306	1.24438			5.19497	3.84133	2.27547	4.05137
5.19663	4.06838	2.31613	1.3967			5.19663	5.16719	3.13878	1.28858			5.19663	4.32643	2.64108	1.24065			5.19663	3.83967	2.26919	4.01325
5.1983	4.06333	2.30848	1.38992			5.1983	5.16756	3.12784	1.28385			5.1983	4.31805	2.62961	1.237			5.1983	3.83738	2.26283	3.97568
5.19997	4.05881	2.30045	1.38202			5.19997	5.16782	3.11742	1.27909			5.19997	4.30897	2.61863	1.23323			5.19997	3.83475	2.25636	3.9384
5.20163	4.0549	2.29197	1.37306			5.20163	5.1673	3.10762	1.27412			5.20163	4.29923	2.60766	1.22934			5.20163	3.83201	2.24965	3.90123
5.2033	4.05131	2.28307	1.36355			5.2033	5.16558	3.098	1.2691			5.2033	4.28886	2.59615	1.22525			5.2033	3.82916	2.24254	3.8643
5.20497	4.04747	2.27374	1.35425			5.20497	5.16272	3.08815	1.26432			5.20497	4.27794	2.5837	1.22072			5.20497	3.82607	2.23502	3.82759
5.20663	4.04275	2.2641	1.34568			5.20663	5.15922	3.07803	1.26002			5.20663	4.26675	2.57023	1.21561			5.20663	3.82254	2.22715	3.79075
5.2083	4.03685	2.25424	1.33778			5.2083	5.15583	3.06788	1.25629			5.2083	4.25574	2.55615	1.21013			5.2083	3.81843	2.21889	3.75359
5.20997	4.02991	2.24422	1.33018			5.20997	5.15307	3.05768	1.25303			5.20997	4.2452	2.54217	1.20475			5.20997	3.81396	2.21027	3.71624
5.21163	4.02245	2.23387	1.32247			5.21163	5.15095	3.04725	1.24993			5.21163	4.23512	2.52883	1.19982			5.21163	3.80964	2.2013	3.67917
5.2133	4.01494	2.2229	1.31431			5.2133	5.14899	3.03667	1.2466			5.2133	4.2252	2.51636	1.19526			5.2133	3.80581	2.1921	3.64304
5.21497	4.00769	2.21141	1.30557			5.21497	5.14663	3.02616	1.24277			5.21497	4.21507	2.50452	1.19069			5.21497	3.80228	2.18282	3.60824
5.21663	4.00081	2.20011	1.29658			5.21663	5.14356	3.01572	1.23835			5.21663	4.20451	2.49266	1.1859			5.21663	3.79856	2.17354	3.57468
5.2183	3.99427	2.18972	1.28794			5.2183	5.13988	3.0051	1.23327			5.2183	4.19324	2.48013	1.18107			5.2183	3.79452	2.16404	3.54203
5.21997	3.98784	2.18025	1.28023			5.21997	5.13574	2.99408	1.22764			5.21997	4.18112	2.46679	1.17637			5.21997	3.79044	2.15429	3.50984
5.22163	3.9813	2.17114	1.27363			5.22163	5.13142	2.98261	1.22183			5.22163	4.1684	2.45306	1.17172			5.22163	3.7864	2.14461	3.47762
5.2233	3.97449	2.16188	1.26774			5.2233	5.12741	2.97104	1.21624			5.2233	4.15569	2.43957	1.16693			5.2233	3.78216	2.13528	3.44502
5.22497	3.96734	2.15224	1.26182			5.22497	5.12408	2.95988	1.21085			5.22497	4.14343	2.4267	1.16197			5.22497	3.77743	2.12619	3.41208
5.22663	3.95977	2.1421	1.25537			5.22663	5.12124	2.94933	1.2054			5.22663	4.13185	2.41441	1.15685			5.22663	3.77217	2.11717	3.37897
5.2283	3.95192	2.13142	1.24848			5.2283	5.11846	2.93914	1.19992			5.2283	4.12096	2.40236	1.15159			5.2283	3.76648	2.10834	3.3458
5.22997	3.94422	2.12046	1.24147			5.22997	5.11534	2.92906	1.19479			5.22997	4.11051	2.39008	1.14632			5.22997	3.76045	2.09979	3.31268
5.23163	3.93701	2.1098	1.23451			5.23163	5.11154	2.91903	1.19028			5.23163	4.10009	2.37739	1.14122			5.23163	3.75447	2.09135	3.27997
5.2333	3.93016	2.09996	1.22759			5.2333	5.10699	2.90909	1.1862			5.2333	4.08955	2.36443	1.1365			5.2333	3.74907	2.08277	3.24806
5.23497	3.9234	2.09103	1.2208			5.23497	5.10206	2.89922	1.18209			5.23497	4.07904	2.35142	1.13219			5.23497	3.74435	2.07394	3.21709
5.23663	3.91672	2.08279	1.21439			5.23663	5.0973	2.88928	1.17777			5.23663	4.06867	2.33859	1.12806			5.23663	3.73989	2.06506	3.1871
5.2383	3.91039	2.07485	1.20863			5.2383	5.09292	2.87911	1.17349			5.2383	4.0585	2.32618	1.12386			5.2383	3.73519	2.0564	3.15808
5.23997	3.90459	2.06695	1.2034			5.23997	5.08876	2.86858	1.16939			5.23997	4.0484	2.31424	1.11938			5.23997	3.7299	2.048	3.12963
5.24163	3.89927	2.05899	1.19827			5.24163	5.08463	2.85792	1.1653			5.24163	4.03796	2.30276	1.11442			5.24163	3.72397	2.03972	3.10107
5.2433	3.89439	2.05085	1.19292			5.2433	5.08053	2.84763	1.16117			5.2433	4.02678	2.29182	1.10888			5.2433	3.71771	2.03162	3.07208
5.24497	3.89008	2.04255	1.18737			5.24497	5.07654	2.83833	1.15726			5.24497	4.01509	2.28159	1.10292			5.24497	3.71165	2.02407	3.04308
5.24663	3.88634	2.03445	1.18179			5.24663	5.07291	2.83023	1.15379			5.24663	4.00359	2.27207	1.09708			5.24663	3.70622	2.01739	3.01478
5.2483	3.88282	2.02687	1.17617			5.2483	5.0699	2.82306	1.15058			5.2483	3.9929	2.26315	1.0919			5.2483	3.70151	2.01157	2.98759
5.24997	3.87903	2.01989	1.1704			5.24997	5.06752	2.81653	1.14719			5.24997	3.98307	2.25462	1.08767			5.24997	3.6973	2.00618	2.96147
5.25163	3.87453	2.01357	1.1644			5.25163	5.06533	2.81037	1.14349			5.25163	3.97383	2.24618	1.08431			5.25163	3.69335	2.00063	2.93605
5.2533	3.86912	2.00794	1.15807			5.2533	5.06286	2.80424	1.1397			5.2533	3.96487	2.23762	1.08149			5.2533	3.68951	1.99479	2.91089
5.25497	3.86302	2.00265	1.1514			5.25497	5.05997	2.79789	1.13617			5.25497	3.95624	2.22907	1.07878			5.25497	3.68572	1.98891	2.8858
5.25663	3.85675	1.99707	1.14481			5.25663	5.05688	2.79129	1.13315			5.25663	3.94821	2.22085	1.07571			5.25663	3.68184	1.98322	2.86082
5.2583	3.85077	1.99099	1.13888			5.2583	5.05391	2.78456	1.13079			5.2583	3.94075	2.21315	1.0719			5.2583	3.67785	1.97772	2.83599
5.25997	3.84528	1.98471	1.13394			5.25997	5.05125	2.77797	1.12911			5.25997	3.93351	2.20587	1.06748			5.25997	3.6738	1.97253	2.81129
5.26163	3.84019	1.97876	1.12999			5.26163	5.04878	2.77193	1.12787			5.26163	3.92616	2.19886	1.06308			5.26163	3.66962	1.96794	2.78673
5.2633	3.83531	1.9736	1.12679			5.2633	5.04612	2.76672	1.12668			5.2633	3.9184	2.19218	1.0593			5.2633	3.66521	1.96406	2.76237
5.26497	3.83053	1.96936	1.12404			5.26497	5.04303	2.7624	1.12515			5.26497	3.91015	2.18607	1.05627			5.26497	3.66064	1.96067	2.73846
5.26663	3.82574	1.96571	1.12151			5.26663	5.03946	2.75889	1.12328			5.26663	3.90166	2.18066	1.05375			5.26663	3.65611	1.95762	2.71537
5.2683	3.82093	1.96218	1.11899			5.2683	5.03545	2.75599	1.12136			5.2683	3.89326	2.1758	1.05145			5.2683	3.65173	1.95502	2.69338
5.26997	3.81625	1.95845	1.11621			5.26997	5.03104	2.75339	1.11978			5.26997	3.8851	2.17122	1.04927			5.26997	3.64744	1.95286	2.67243
5.27163	3.81182	1.95456	1.113			5.27163	5.02625	2.75078	1.1188			5.27163	3.87712	2.16669	1.04728			5.27163	3.64315	1.95071	2.65221
5.2733	3.80757	1.95105	1.10933			5.2733	5.02125	2.74791	1.11825			5.2733	3.86925	2.16198	1.04555			5.2733	3.63889	1.94803	2.63238
5.27497	3.80349	1.94849	1.10549			5.27497	5.01623	2.74481	1.11768			5.27497	3.86144	2.15712	1.044			5.27497	3.63485	1.94487	2.61284
5.27663	3.79956	1.94701	1.10192			5.27663	5.01137	2.74174	1.1167			5.27663	3.85387	2.15229	1.04258			5.27663	3.63117	1.94167	2.59362
5.2783	3.7955	1.9462	1.09901			5.2783	5.00672	2.73894	1.11532			5.2783	3.8467	2.14757	1.04138			5.2783	3.62751	1.93869	2.57473
5.27997	3.79091	1.94545	1.09685			5.27997	5.00204	2.73636	1.1138			5.27997	3.83997	2.1429	1.04045			5.27997	3.62327	1.93593	2.55634
5.28163	3.78556	1.94433	1.0952			5.28163	4.99679	2.73386	1.11245			5.28163	3.83361	2.13831	1.03972			5.28163	3.61803	1.93347	2.53866
5.2833	3.77957	1.94274	1.09388			5.2833	4.99059	2.73152	1.11147			5.2833	3.82747	2.13396	1.03905			5.2833	3.61194	1.93137	2.52166
5.28497	3.77335	1.94091	1.09283			5.28497	4.98355	2.72946	1.11098			5.28497	3.82119	2.12997	1.03843			5.28497	3.60557	1.9296	2.50493
5.28663	3.76722	1.93912	1.09179			5.28663	4.9761	2.72772	1.11114			5.28663	3.81427	2.1263	1.03783			5.28663	3.59944	1.92811	2.48816
5.2883	3.76117	1.93748	1.09031			5.2883	4.96869	2.72638	1.11203			5.2883	3.80644	2.12268	1.03718			5.2883	3.59366	1.92702	2.47154
5.28997	3.75482	1.93599	1.08825			5.28997	4.96145	2.72539	1.11347			5.28997	3.79781	2.11902	1.0365			5.28997	3.58803	1.92644	2.45574
5.29163	3.74789	1.93457	1.08608			5.29163	4.95418	2.72444	1.11515			5.29163	3.7887	2.1156	1.03608			5.29163	3.5824	1.92626	2.44121
5.2933	3.74046	1.93313	1.0845			5.2933	4.94663	2.72324	1.1169			5.2933	3.77943	2.11272	1.03618			5.2933	3.57674	1.92621	2.42776
5.29497	3.73296	1.93161	1.08396			5.29497	4.93863	2.7218	1.11868			5.29497	3.77031	2.11029	1.03663			5.29497	3.57091	1.92589	2.41489
5.29663	3.72571	1.93004	1.08437			5.29663	4.93005	2.72031	1.1203			5.29663	3.76163	2.10795	1.03699			5.29663	3.56468	1.92489	2.40225
5.2983	3.71882	1.92858	1.0852			5.2983	4.92083	2.71896	1.12165			5.2983	3.75358	2.10558	1.03711			5.2983	3.55789	1.92325	2.38972
5.29997	3.71224	1.92735	1.08597			5.29997	4.91115	2.71778	1.12294			5.29997	3.74585	2.10328	1.03741			5.29997	3.55065	1.92164	2.3771
5.30163	3.70593	1.92635	1.08657			5.30163	4.90132	2.7167	1.12452			5.30163	3.73768	2.10105	1.03827			5.30163	3.54311	1.92068	2.36444
5.3033	3.6996	1.92551	1.08705			5.3033	4.89145	2.71579	1.12678			5.3033	3.72852	2.09875	1.03971			5.3033	3.53535	1.92044	2.35214
5.30497	3.6926	1.92481	1.08747			5.30497	4.88124	2.71529	1.12998			5.30497	3.71839	2.09624	1.04161			5.30497	3.52753	1.92052	2.34059
5.30663	3.68438	1.9242	1.0881			5.30663	4.87022	2.71549	1.13388			5.30663	3.70776	2.09342	1.04379			5.30663	3.51985	1.92037	2.32988
5.3083	3.67517	1.92349	1.0895			5.3083	4.85837	2.7162	1.1378			5.3083	3.69727	2.09031	1.04593			5.3083	3.5124	1.91971	2.31989
5.30997	3.66571	1.92251	1.09186			5.30997	4.84634	2.71674	1.14116			5.30997	3.68749	2.08721	1.04785			5.30997	3.50509	1.91856	2.31039
5.31163	3.65664	1.92139	1.09473			5.31163	4.83478	2.71653	1.1437			5.31163	3.67882	2.0846	1.04966			5.31163	3.49772	1.9172	2.30131
5.3133	3.64813	1.9205	1.0976			5.3133	4.82375	2.71559	1.14532			5.3133	3.67127	2.08265	1.05161			5.3133	3.49003	1.91596	2.29289
5.31497	3.6399	1.92013	1.10013			5.31497	4.81298	2.71424	1.14638			5.31497	3.66442	2.08105	1.05383			5.31497	3.48188	1.91498	2.28542
5.31663	3.63161	1.92014	1.10206			5.31663	4.80228	2.71267	1.14763			5.31663	3.65759	2.07957	1.05639			5.31663	3.47329	1.91417	2.27883
5.3183	3.62308	1.92006	1.1034			5.3183	4.79167	2.71094	1.14973			5.3183	3.65012	2.07819	1.05923			5.3183	3.46453	1.9134	2.27263
5.31997	3.61428	1.91951	1.10457			5.31997	4.78098	2.70921	1.15281			5.31997	3.64162	2.07675	1.06214			5.31997	3.45585	1.91269	2.26642
5.32163	3.60526	1.91844	1.10605			5.32163	4.76984	2.70781	1.15644			5.32163	3.63214	2.07508	1.06486			5.32163	3.44732	1.91219	2.26024
5.3233	3.59616	1.91718	1.10806			5.3233	4.75816	2.7068	1.1602			5.3233	3.62206	2.07327	1.06737			5.3233	3.43896	1.91196	2.25432
5.32497	3.58732	1.91617	1.1105			5.32497	4.74648	2.70601	1.16402			5.32497	3.61187	2.07159	1.07008			5.32497	3.43104	1.9118	2.24876
5.32663	3.57894	1.91568	1.11322			5.32663	4.73536	2.70539	1.16806			5.32663	3.60194	2.07016	1.07352			5.32663	3.42378	1.91132	2.24372
5.3283	3.57095	1.91559	1.11616			5.3283	4.72482	2.70495	1.17253			5.3283	3.59249	2.06885	1.07809			5.3283	3.41701	1.91022	2.23938
5.32997	3.56313	1.91563	1.11947			5.32997	4.71455	2.70449	1.17751			5.32997	3.58359	2.06743	1.08355			5.32997	3.41034	1.90847	2.23584
5.33163	3.55537	1.91576	1.12318			5.33163	4.70439	2.7038	1.1829			5.33163	3.57527	2.06584	1.08909			5.33163	3.40332	1.90631	2.23303
5.3333	3.54783	1.91609	1.1272			5.3333	4.6943	2.70293	1.18851			5.3333	3.56768	2.06424	1.09405			5.3333	3.39582	1.90432	2.23079
5.33497	3.54069	1.91675	1.13142			5.33497	4.68412	2.70215	1.19419			5.33497	3.56085	2.06286	1.0984			5.33497	3.38811	1.90312	2.22899
5.33663	3.53406	1.91773	1.13577			5.33663	4.67366	2.70182	1.19979			5.33663	3.55438	2.06176	1.10261			5.33663	3.38068	1.90296	2.22755
5.3383	3.52782	1.9189	1.14017			5.3383	4.66286	2.70221	1.20499			5.3383	3.54781	2.06096	1.10711			5.3383	3.37414	1.90345	2.22641
5.33997	3.52185	1.92014	1.14469			5.33997	4.65186	2.70326	1.20969			5.33997	3.54092	2.06048	1.11191			5.33997	3.36883	1.90398	2.22546
5.34163	3.51617	1.92128	1.14953			5.34163	4.64099	2.70473	1.2142			5.34163	3.53384	2.06028	1.11673			5.34163	3.36443	1.90434	2.2245
5.3433	3.51083	1.92226	1.15471			5.3433	4.63062	2.70637	1.21891			5.3433	3.52684	2.06019	1.1212			5.3433	3.36024	1.90482	2.22347
5.34497	3.5057	1.92317	1.15994			5.34497	4.62114	2.70797	1.22393			5.34497	3.5202	2.05999	1.1253			5.34497	3.35581	1.90579	2.22247
5.34663	3.50058	1.92409	1.1649			5.34663	4.61277	2.70937	1.22917			5.34663	3.51425	2.05953	1.1293			5.34663	3.35092	1.90709	2.22162
5.3483	3.49523	1.9251	1.1696			5.3483	4.60537	2.71065	1.23475			5.3483	3.50907	2.05892	1.13341			5.3483	3.34544	1.90807	2.22111
5.34997	3.48958	1.92623	1.17439			5.34997	4.59849	2.71215	1.24085			5.34997	3.50438	2.05855	1.13774			5.34997	3.33955	1.90839	2.22118
5.35163	3.48378	1.92737	1.17945			5.35163	4.5918	2.71413	1.24752			5.35163	3.49998	2.05888	1.14259			5.35163	3.33387	1.90834	2.22186
5.3533	3.47817	1.92836	1.18465			5.3533	4.58533	2.71653	1.2547			5.3533	3.49581	2.0601	1.1482			5.3533	3.32896	1.90848	2.22302
5.35497	3.47301	1.92933	1.18992			5.35497	4.57938	2.7191	1.26223			5.35497	3.49176	2.06201	1.15441			5.35497	3.32486	1.90915	2.22464
5.35663	3.46835	1.93072	1.19533			5.35663	4.574	2.72169	1.26992			5.35663	3.48771	2.06438	1.16081			5.35663	3.32123	1.91053	2.22668
5.3583	3.46409	1.9328	1.20091			5.3583	4.56879	2.72429	1.2776			5.3583	3.4837	2.0671	1.16718			5.3583	3.31761	1.91274	2.22888
5.35997	3.46025	1.93536	1.20669			5.35997	4.56341	2.72687	1.28531			5.35997	3.48006	2.07006	1.1735			5.35997	3.31366	1.91587	2.23095
5.36163	3.45693	1.93812	1.21271			5.36163	4.55796	2.72927	1.29295			5.36163	3.47725	2.07301	1.17974			5.36163	3.30953	1.91978	2.23284
5.3633	3.45416	1.94115	1.21903			5.3633	4.5529	2.73144	1.30027			5.3633	3.47536	2.07578	1.18591			5.3633	3.30587	1.92402	2.2346
5.36497	3.45182	1.94473	1.22562			5.36497	4.5484	2.73363	1.30709			5.36497	3.47395	2.07851	1.19203			5.36497	3.30332	1.92816	2.23648
5.36663	3.44968	1.94893	1.23227			5.36663	4.54418	2.73642	1.3135			5.36663	3.47248	2.08159	1.19815			5.36663	3.30199	1.93186	2.23903
5.3683	3.44772	1.95339	1.23862			5.3683	4.54	2.74029	1.3198			5.3683	3.47071	2.08524	1.20438			5.3683	3.30133	1.93495	2.24275
5.36997	3.44612	1.95777	1.24456			5.36997	4.53601	2.74525	1.32639			5.36997	3.46878	2.08937	1.21086			5.36997	3.30054	1.93753	2.24739
5.37163	3.44489	1.96196	1.25038			5.37163	4.53243	2.75088	1.33333			5.37163	3.46697	2.09373	1.21748			5.37163	3.29917	1.9399	2.25211
5.3733	3.44396	1.96604	1.2564			5.3733	4.52916	2.75651	1.3405			5.3733	3.46556	2.09789	1.22396			5.3733	3.29735	1.94239	2.25627
5.37497	3.44328	1.9703	1.26278			5.37497	4.52617	2.76157	1.34802			5.37497	3.46478	2.1015	1.23022			5.37497	3.29542	1.94529	2.25984
5.37663	3.44275	1.97511	1.26954			5.37663	4.52381	2.76598	1.35603			5.37663	3.4646	2.10451	1.23655			5.37663	3.29372	1.94889	2.2632
5.3783	3.44222	1.98056	1.27673			5.3783	4.52226	2.77013	1.36441			5.3783	3.46491	2.10718	1.24342			5.3783	3.29251	1.95339	2.26672
5.37997	3.44169	1.98637	1.28432			5.37997	4.5212	2.77454	1.37284			5.37997	3.4655	2.10977	1.25112			5.37997	3.29203	1.95869	2.27064
5.38163	3.44126	1.99207	1.29215			5.38163	4.52012	2.77954	1.38107			5.38163	3.46622	2.11247	1.2596			5.38163	3.29246	1.96415	2.27498
5.3833	3.44095	1.99735	1.2999			5.3833	4.51882	2.78503	1.38904			5.3833	3.46692	2.11557	1.26867			5.3833	3.29354	1.96902	2.27957
5.38497	3.44056	2.00213	1.30742			5.38497	4.51755	2.7907	1.39685			5.38497	3.46747	2.11938	1.27793			5.38497	3.29467	1.97298	2.28442
5.38663	3.4398	2.00664	1.31481			5.38663	4.51657	2.79624	1.40477			5.38663	3.46778	2.12397	1.28698			5.38663	3.29544	1.97636	2.28972
5.3883	3.43865	2.01129	1.3223			5.3883	4.51573	2.80152	1.41298			5.3883	3.46795	2.12923	1.29563			5.3883	3.29597	1.98007	2.29544
5.38997	3.43761	2.01654	1.33003			5.38997	4.51465	2.8067	1.42159			5.38997	3.46836	2.13511	1.30385			5.38997	3.29658	1.98491	2.30133
5.39163	3.43732	2.02252	1.33802			5.39163	4.51343	2.81206	1.43047			5.39163	3.46935	2.14136	1.31171			5.39163	3.29736	1.99117	2.30728
5.3933	3.43812	2.02897	1.34621			5.3933	4.51259	2.81777	1.43946			5.3933	3.47114	2.1477	1.31945			5.3933	3.29822	1.9985	2.31335
5.39497	3.43982	2.03546	1.35448			5.39497	4.51218	2.82382	1.44847			5.39497	3.47369	2.15397	1.32733			5.39497	3.29917	2.00624	2.31957
5.39663	3.44202	2.04177	1.36291			5.39663	4.51164	2.83014	1.45765			5.39663	3.47658	2.16012	1.33533			5.39663	3.3003	2.01374	2.32572
5.3983	3.44423	2.04803	1.37184			5.3983	4.51055	2.83673	1.46712			5.3983	3.47925	2.16608	1.34341			5.3983	3.30168	2.02074	2.33165
5.39997	3.44598	2.05442	1.38128			5.39997	4.50932	2.84362	1.4768			5.39997	3.48136	2.17191	1.35162			5.39997	3.30326	2.02728	2.33738
5.40163	3.44709	2.06089	1.39077			5.40163	4.50861	2.85073	1.48672			5.40163	3.48279	2.17785	1.36008			5.40163	3.30478	2.03324	2.34302
5.4033	3.44778	2.06733	1.39998			5.4033	4.50855	2.858	1.4971			5.4033	3.48359	2.18397	1.36877			5.4033	3.306	2.03845	2.34884
5.40497	3.44848	2.07387	1.40906			5.40497	4.50873	2.86541	1.508			5.40497	3.48405	2.19032	1.37745			5.40497	3.30693	2.0432	2.35516
5.40663	3.44955	2.08081	1.41819			5.40663	4.50886	2.87292	1.51917			5.40663	3.48467	2.19709	1.38594			5.40663	3.30778	2.04803	2.36201
5.4083	3.45118	2.08831	1.42739			5.4083	4.50934	2.88071	1.53033			5.4083	3.48591	2.20448	1.39447			5.4083	3.3088	2.05316	2.36905
5.40997	3.45324	2.09622	1.43672			5.40997	4.51071	2.8891	1.54133			5.40997	3.48802	2.2123	1.40333			5.40997	3.31007	2.0585	2.37592
5.41163	3.45536	2.10415	1.44624			5.41163	4.51281	2.89821	1.55218			5.41163	3.49096	2.22023	1.41241			5.41163	3.31155	2.06409	2.38253
5.4133	3.4572	2.11174	1.45586			5.4133	4.5148	2.90781	1.56302			5.4133	3.49442	2.2281	1.42158			5.4133	3.31313	2.07021	2.38916
5.41497	3.45877	2.11908	1.46548			5.41497	4.51615	2.91764	1.57387			5.41497	3.49789	2.23611	1.43092			5.41497	3.3147	2.07715	2.39613
5.41663	3.4603	2.12679	1.47526			5.41663	4.51694	2.9275	1.58471			5.41663	3.50109	2.24454	1.44073			5.41663	3.31636	2.08479	2.40343
5.4183	3.46202	2.13558	1.48533			5.4183	4.51745	2.9372	1.59562			5.4183	3.50397	2.25344	1.45114			5.4183	3.3184	2.09287	2.4109
5.41997	3.46397	2.14548	1.49556			5.41997	4.51796	2.94667	1.60695			5.41997	3.50656	2.26248	1.46192			5.41997	3.32075	2.10126	2.41832
5.42163	3.46618	2.15584	1.50571			5.42163	4.51874	2.95601	1.61891			5.42163	3.50901	2.27123	1.47281			5.42163	3.32315	2.10993	2.42545
5.4233	3.46863	2.16595	1.51578			5.4233	4.51997	2.96535	1.6313			5.4233	3.51164	2.27944	1.48372			5.4233	3.32557	2.11877	2.43192
5.42497	3.47127	2.1755	1.52595			5.42497	4.52171	2.97475	1.64363			5.42497	3.51472	2.28709	1.49458			5.42497	3.32833	2.12766	2.43769
5.42663	3.47394	2.1845	1.53628			5.42663	4.52387	2.98422	1.65552			5.42663	3.51841	2.29445	1.5053			5.42663	3.33162	2.13659	2.44337
5.4283	3.47643	2.19321	1.54682			5.4283	4.52621	2.99367	1.66706			5.4283	3.52262	2.3019	1.51602			5.4283	3.33538	2.14573	2.44972
5.42997	3.47882	2.20196	1.55755			5.42997	4.52856	3.00308	1.67869			5.42997	3.52697	2.30987	1.52704			5.42997	3.33939	2.15514	2.45692
5.43163	3.48148	2.21102	1.56831			5.43163	4.53095	3.01272	1.69079			5.43163	3.53107	2.31873	1.53842			5.43163	3.34337	2.16443	2.4646
5.4333	3.48466	2.22035	1.57909			5.4333	4.53359	3.02292	1.70357			5.4333	3.53493	2.32851	1.54987			5.4333	3.3471	2.17299	2.47238
5.43497	3.4883	2.22949	1.59016			5.43497	4.53665	3.03386	1.71663			5.43497	3.53886	2.33869	1.56118			5.43497	3.35046	2.18066	2.48013
5.43663	3.49225	2.23839	1.60161			5.43663	4.5402	3.04537	1.72932			5.43663	3.54302	2.34872	1.57249			5.43663	3.35352	2.18789	2.48776
5.4383	3.49638	2.24778	1.61317			5.4383	4.54421	3.05701	1.74151			5.4383	3.54751	2.35839	1.58405			5.4383	3.35645	2.19553	2.49513
5.43997	3.50066	2.25859	1.62459			5.43997	4.54851	3.06845	1.75368			5.43997	3.55234	2.36782	1.59596			5.43997	3.35919	2.2041	2.50219
5.44163	3.50513	2.27094	1.63578			5.44163	4.55279	3.07967	1.7662			5.44163	3.55732	2.37728	1.60797			5.44163	3.36167	2.21353	2.50908
5.4433	3.50976	2.28414	1.64679			5.4433	4.55683	3.09084	1.77914			5.4433	3.5622	2.38693	1.61957			5.4433	3.36428	2.22343	2.51608
5.44497	3.5145	2.29731	1.65797			5.44497	4.56077	3.10233	1.79254			5.44497	3.56699	2.39673	1.63051			5.44497	3.36758	2.23358	2.5234
5.44663	3.51938	2.30981	1.6697			5.44663	4.56492	3.11458	1.80624			5.44663	3.57191	2.40665	1.64104			5.44663	3.37184	2.24396	2.53118
5.4483	3.52457	2.32133	1.68201			5.4483	4.56942	3.12766	1.81979			5.4483	3.57709	2.41691	1.6516			5.4483	3.37688	2.25458	2.53953
5.44997	3.52976	2.33198	1.69464			5.44997	4.57416	3.14117	1.8329			5.44997	3.58257	2.42791	1.66232			5.44997	3.38227	2.26531	2.54844
5.45163	3.53433	2.34229	1.7073			5.45163	4.57884	3.1545	1.8457			5.45163	3.5883	2.43974	1.67308			5.45163	3.38755	2.27594	2.55763
5.4533	3.53801	2.3528	1.71965			5.4533	4.5832	3.16738	1.8586			5.4533	3.59401	2.45204	1.68394			5.4533	3.39248	2.28641	2.56675
5.45497	3.54131	2.36394	1.73152			5.45497	4.5872	3.18001	1.87202			5.45497	3.59934	2.46414	1.69512			5.45497	3.3973	2.29674	2.57553
5.45663	3.54502	2.376	1.74316			5.45663	4.5911	3.19262	1.88601			5.45663	3.60423	2.4756	1.70681			5.45663	3.40245	2.30702	2.58399
5.4583	3.54955	2.3888	1.75503			5.4583	4.5953	3.2053	1.90017			5.4583	3.60888	2.48662	1.71897			5.4583	3.40806	2.31744	2.59248
5.45997	3.55502	2.40199	1.76738			5.45997	4.6001	3.21813	1.914			5.45997	3.61371	2.49794	1.7313			5.45997	3.41382	2.32845	2.6015
5.46163	3.56139	2.41535	1.78011			5.46163	4.60561	3.23131	1.92753			5.46163	3.61915	2.51001	1.74341			5.46163	3.41935	2.34023	2.61136
5.4633	3.56825	2.42868	1.79309			5.4633	4.61178	3.24487	1.94127			5.4633	3.6254	2.52267	1.75523			5.4633	3.42452	2.35247	2.62186
5.46497	3.57486	2.44158	1.80629			5.46497	4.61849	3.25872	1.95557			5.46497	3.63212	2.53538	1.76699			5.46497	3.42945	2.36472	2.63236
5.46663	3.58077	2.45377	1.8195			5.46663	4.62547	3.27299	1.97035			5.46663	3.63849	2.54775	1.77872			5.46663	3.43438	2.37683	2.64231
5.4683	3.58605	2.46548	1.83249			5.4683	4.63244	3.28786	1.98531			5.4683	3.64386	2.55991	1.79035			5.4683	3.43947	2.38875	2.65164
5.46997	3.59108	2.47728	1.8453			5.46997	4.63928	3.30322	2.00023			5.46997	3.64841	2.57228	1.80205			5.46997	3.44474	2.40047	2.66058
5.47163	3.5964	2.4896	1.85815			5.47163	4.64608	3.31878	2.01504			5.47163	3.65286	2.58503	1.81414			5.47163	3.45011	2.41224	2.66942
5.4733	3.60245	2.50262	1.87113			5.4733	4.65299	3.33425	2.02974			5.4733	3.65779	2.59798	1.82665			5.4733	3.45548	2.42463	2.67848
5.47497	3.60915	2.51627	1.88426			5.47497	4.66016	3.34944	2.04427			5.47497	3.66326	2.61099	1.83933			5.47497	3.46079	2.43794	2.688
5.47663	3.61592	2.53026	1.89745			5.47663	4.6676	3.36412	2.05844			5.47663	3.66905	2.62402	1.85196			5.47663	3.46598	2.45176	2.6981
5.4783	3.62247	2.54422	1.91046			5.4783	4.67513	3.37823	2.07229			5.4783	3.67504	2.63684	1.86444			5.4783	3.47104	2.46523	2.70871
[truncated: 313 more rows]

## Sheet: Fig 4A
Ret_Time (min)	Wildtype	OnlyEcto2P
0.001617	0	0
[truncated: 5,400 more rows]

## Sheet: Fig 4B
Time (min)	SEC	MALS
[truncated: 5,244 more rows]

[truncated: 25 more sheets: Fig 4C, Fig 4F, Fig 4G, Fig 4H, Fig 4I, Fig 6C, Fig 6D, Fig 6E, Fig 6F, Fig 6G, Fig 6H, Fig 6I, Fig 6J, Fig 6K, Fig 6L, Fig 7 (mouse data), Fig 7 (Cotton rat data), sFig 1, sFig 3A, sFig 3B …]
